# Supplementary material for: Reconstruction of Metabolic–Protein Interaction Integrated Network of Eriocheir sinensis and Analysis of Ecdysone Synthesis
Source: Genes (Basel). 2024 Mar 26;15(4):410. doi: 10.3390/genes15040410 (PMC11049885; doi:10.3390/genes15040410)
Supplement: Supplementary file 1 [file genes-15-00410-s001.zip]

Archive with 4 entries (4 files):
- Supplementary file 2.xlsx
- Supplementary file 3.xlsx
- Supplementary file 4.xlsx
- Supplementary file 1.pdf
