# Supplementary material for: Reconstruction of Metabolic–Protein Interaction Integrated Network of Eriocheir sinensis and Analysis of Ecdysone Synthesis
Source: Genes (Basel). 2024 Mar 26;15(4):410. doi: 10.3390/genes15040410 (PMC11049885; doi:10.3390/genes15040410)
Supplement: Supplementary file 1 [file genes-15-00410-s001.zip › Supplementary file 2.xlsx]

## Sheet: IRs
Supplementary file 2 Nodes and IRs in MPIN
reaction ID	equation	Lower bound	Upper bound	Objective	Reversibility	Reaction type
RR00001	R00010[c] --> 2 R00305[c]	0	1000	0	N	RR
RR00002	R00010[c] --> 2 R00878[c]	0	1000	0	N	RR
RR00003	R00010[c] --> 2 R01602[c]	0	1000	0	N	RR
RR00004	R00010[c] --> 2 R01786[c]	0	1000	0	N	RR
RR00005	R00010[c] --> 2 R05804[c]	0	1000	0	N	RR
RR00006	R00010[c] --> 2 R09085[c]	0	1000	0	N	RR
RR00007	R00010[c] --> 2 R01787[c]	0	1000	0	N	RR
RR00008	R00010[c] --> 2 R01788[c]	0	1000	0	N	RR
RR00009	R00014[c] <=> R03270[c]	-1000	1000	0	Y	RR
RR00010	R00022[c] --> 2 R01201[c]	0	1000	0	N	RR
RR00011	R00026[c] --> 2 R01600[c]	0	1000	0	N	RR
RR00012	R00026[c] --> 2 R09086[c]	0	1000	0	N	RR
RR00013	R00026[c] --> 2 R01602[c]	0	1000	0	N	RR
RR00014	R00028[c] --> 2 R00305[c]	0	1000	0	N	RR
RR00015	R00028[c] --> 2 R00878[c]	0	1000	0	N	RR
RR00016	R00028[c] --> 2 R01602[c]	0	1000	0	N	RR
RR00017	R00028[c] --> 2 R01786[c]	0	1000	0	N	RR
RR00018	R00028[c] --> 2 R05804[c]	0	1000	0	N	RR
RR00019	R00028[c] --> 2 R09085[c]	0	1000	0	N	RR
RR00020	R00028[c] --> 2 R01787[c]	0	1000	0	N	RR
RR00021	R00028[c] --> 2 R01788[c]	0	1000	0	N	RR
RR00022	R00032[c] --> 2 R02123[c]	0	1000	0	N	RR
RR00023	R00032[c] --> 2 R02124[c]	0	1000	0	N	RR
RR00024	R00032[c] --> 2 R08379[c]	0	1000	0	N	RR
RR00025	4 R00036[c] --> R00084[c]	0	1000	0	N	RR
RR00026	R00073[c] --> R02265[c]	0	1000	0	N	RR
RR00027	R00073[c] --> R02266[c]	0	1000	0	N	RR
RR00028	R00073[c] --> R02268[c]	0	1000	0	N	RR
RR00029	R00073[c] --> R09506[c]	0	1000	0	N	RR
RR00030	R00084[c] --> R03165[c]	0	1000	0	N	RR
RR00031	R00084[c] --> R03166[c]	0	1000	0	N	RR
RR00032	R00086[c] <=> R00124[c]	-1000	1000	0	Y	RR
RR00033	R00086[c] --> R02017[c]	0	1000	0	N	RR
RR00034	2 R00086[c] --> R00127[c]	0	1000	0	N	RR
RR00035	R00086[c] --> R00437[c]	0	1000	0	N	RR
RR00036	R00087[c] --> R00127[c]	0	1000	0	N	RR
RR00037	R00087[c] --> R00181[c]	0	1000	0	N	RR
RR00038	R00087[c] --> R00183[c]	0	1000	0	N	RR
RR00039	R00087[c] --> R00190[c]	0	1000	0	N	RR
RR00040	R00087[c] --> R00185[c]	0	1000	0	N	RR
RR00041	R00089[c] --> R00191[c]	0	1000	0	N	RR
RR00042	R00093[c] --> 2 R00239[c]	0	1000	0	N	RR
RR00043	R00093[c] --> 2 R00243[c]	0	1000	0	N	RR
RR00044	R00093[c] <=> 2 R00253[c]	-1000	1000	0	Y	RR
RR00045	R00093[c] --> 2 R00261[c]	0	1000	0	N	RR
RR00046	R00093[c] --> 2 R00894[c]	0	1000	0	N	RR
RR00047	R00093[c] --> 2 R02287[c]	0	1000	0	N	RR
RR00048	R00093[c] --> 2 R05578[c]	0	1000	0	N	RR
RR00049	R00093[c] --> 2 R00260[c]	0	1000	0	N	RR
RR00050	R00093[c] --> 2 R00245[c]	0	1000	0	N	RR
RR00051	R00093[c] <=> 2 R00256[c]	-1000	1000	0	Y	RR
RR00052	R00093[c] --> 2 R00707[c]	0	1000	0	N	RR
RR00053	R00093[c] --> 2 R00708[c]	0	1000	0	N	RR
RR00054	R00093[c] <=> 2 R00248[c]	-1000	1000	0	Y	RR
RR00055	R00094[c] <=> R00115[c]	-1000	1000	0	Y	RR
RR00056	R00103[c] <=> R00137[c]	-1000	1000	0	Y	RR
RR00057	R00103[c] --> R01271[c]	0	1000	0	N	RR
RR00058	R00103[c] --> R02323[c]	0	1000	0	N	RR
RR00059	R00104[c] --> R00267[c]	0	1000	0	N	RR
RR00060	R00104[c] <=> R00112[c]	-1000	1000	0	Y	RR
RR00061	R00112[c] --> R00267[c]	0	1000	0	N	RR
RR00062	R00112[c] --> R00103[c]	0	1000	0	N	RR
RR00063	R00112[c] <=> R00137[c]	-1000	1000	0	Y	RR
RR00064	R00114[c] --> 2 R00239[c]	0	1000	0	N	RR
RR00065	R00114[c] --> 2 R00243[c]	0	1000	0	N	RR
RR00066	R00114[c] <=> 2 R00248[c]	-1000	1000	0	Y	RR
RR00067	R00114[c] --> 2 R00253[c]	0	1000	0	N	RR
RR00068	R00114[c] --> 2 R00261[c]	0	1000	0	N	RR
RR00069	R00114[c] --> 2 R00894[c]	0	1000	0	N	RR
RR00070	R00114[c] --> 2 R02287[c]	0	1000	0	N	RR
RR00071	R00114[c] --> 2 R05578[c]	0	1000	0	N	RR
RR00072	R00114[c] --> 2 R00260[c]	0	1000	0	N	RR
RR00073	R00114[c] --> 2 R00245[c]	0	1000	0	N	RR
RR00074	R00114[c] --> 2 R00256[c]	0	1000	0	N	RR
RR00075	R00114[c] --> 2 R00707[c]	0	1000	0	N	RR
RR00076	R00114[c] --> 2 R00708[c]	0	1000	0	N	RR
RR00077	R00124[c] --> R00087[c]	0	1000	0	N	RR
RR00078	R00124[c] --> R00089[c]	0	1000	0	N	RR
RR00079	R00124[c] <=> R00435[c]	-1000	1000	0	Y	RR
RR00080	R00124[c] --> R02017[c]	0	1000	0	N	RR
RR00081	2 R00124[c] <=> R00127[c]	-1000	1000	0	Y	RR
RR00082	R00124[c] <=> R00437[c]	-1000	1000	0	Y	RR
RR00083	R00127[c] --> 2 R02017[c]	0	1000	0	N	RR
RR00084	R00127[c] <=> 2 R00437[c]	-1000	1000	0	Y	RR
RR00085	R00127[c] --> R00181[c]	0	1000	0	N	RR
RR00086	R00127[c] --> R00183[c]	0	1000	0	N	RR
RR00087	R00127[c] <=> R00190[c]	-1000	1000	0	Y	RR
RR00088	R00127[c] <=> R00185[c]	-1000	1000	0	Y	RR
RR00089	R00130[c] --> R01625[c]	0	1000	0	N	RR
RR00090	R00132[c] --> R10092[c]	0	1000	0	N	RR
RR00091	R00135[c] --> R01248[c]	0	1000	0	N	RR
RR00092	R00135[c] --> R01251[c]	0	1000	0	N	RR
RR00093	R00135[c] --> R01252[c]	0	1000	0	N	RR
RR00094	R00135[c] --> R03661[c]	0	1000	0	N	RR
RR00095	R00135[c] --> R10507[c]	0	1000	0	N	RR
RR00096	R00135[c] --> R01255[c]	0	1000	0	N	RR
RR00097	R00135[c] --> R00671[c]	0	1000	0	N	RR
RR00098	R00137[c] --> R00104[c]	0	1000	0	N	RR
RR00099	R00137[c] <=> R01271[c]	-1000	1000	0	Y	RR
RR00100	R00137[c] --> R02323[c]	0	1000	0	N	RR
RR00101	R00149[c] --> R01395[c]	0	1000	0	N	RR
RR00102	R00149[c] --> R01397[c]	0	1000	0	N	RR
RR00103	R00149[c] --> R01398[c]	0	1000	0	N	RR
RR00104	R00155[c] <=> R00158[c]	-1000	1000	0	Y	RR
RR00105	R00155[c] --> R00963[c]	0	1000	0	N	RR
RR00106	R00155[c] --> R00966[c]	0	1000	0	N	RR
RR00107	R00156[c] --> R00443[c]	0	1000	0	N	RR
RR00108	R00156[c] --> R00571[c]	0	1000	0	N	RR
RR00109	R00156[c] --> R00573[c]	0	1000	0	N	RR
RR00110	R00156[c] --> R00662[c]	0	1000	0	N	RR
RR00111	R00156[c] <=> R00157[c]	-1000	1000	0	Y	RR
RR00112	R00156[c] --> R00155[c]	0	1000	0	N	RR
RR00113	R00156[c] <=> R00158[c]	-1000	1000	0	Y	RR
RR00114	R00156[c] <=> R00438[c]	-1000	1000	0	Y	RR
RR00115	R00158[c] <=> R00438[c]	-1000	1000	0	Y	RR
RR00116	R00158[c] --> R00963[c]	0	1000	0	N	RR
RR00117	R00158[c] <=> R00966[c]	-1000	1000	0	Y	RR
RR00118	R00160[c] <=> R00161[c]	-1000	1000	0	Y	RR
RR00119	R00160[c] --> R00548[c]	0	1000	0	N	RR
RR00120	R00173[c] <=> R00174[c]	-1000	1000	0	Y	RR
RR00121	R00173[c] --> R01710[c]	0	1000	0	N	RR
RR00122	R00173[c] --> R01711[c]	0	1000	0	N	RR
RR00123	R00177[c] --> R00178[c]	0	1000	0	N	RR
RR00124	R00177[c] --> R00597[c]	0	1000	0	N	RR
RR00125	R00177[c] --> R03805[c]	0	1000	0	N	RR
RR00126	R00177[c] --> R03922[c]	0	1000	0	N	RR
RR00127	R00177[c] --> R03938[c]	0	1000	0	N	RR
RR00128	R00177[c] --> R04858[c]	0	1000	0	N	RR
RR00129	R00177[c] --> R10455[c]	0	1000	0	N	RR
RR00130	R00177[c] --> R10806[c]	0	1000	0	N	RR
RR00131	R00177[c] --> R10812[c]	0	1000	0	N	RR
RR00132	4 R00177[c] --> R11165[c]	0	1000	0	N	RR
RR00133	2 R00177[c] <=> R10649[c]	-1000	1000	0	Y	RR
RR00134	R00178[c] --> R01920[c]	0	1000	0	N	RR
RR00135	R00181[c] --> R00149[c]	0	1000	0	N	RR
RR00136	R00181[c] --> R00243[c]	0	1000	0	N	RR
RR00137	R00181[c] --> R00248[c]	0	1000	0	N	RR
RR00138	R00181[c] --> R00256[c]	0	1000	0	N	RR
RR00139	R00181[c] --> R01126[c]	0	1000	0	N	RR
RR00140	R00181[c] --> R01130[c]	0	1000	0	N	RR
RR00141	R00181[c] --> R01132[c]	0	1000	0	N	RR
RR00142	R00181[c] --> R01135[c]	0	1000	0	N	RR
RR00143	R00181[c] --> R01127[c]	0	1000	0	N	RR
RR00144	R00183[c] <=> R00185[c]	-1000	1000	0	Y	RR
RR00145	R00183[c] --> R01560[c]	0	1000	0	N	RR
RR00146	R00183[c] --> R01561[c]	0	1000	0	N	RR
RR00147	R00184[c] --> R00086[c]	0	1000	0	N	RR
RR00148	R00184[c] --> R00087[c]	0	1000	0	N	RR
RR00149	R00184[c] --> R00089[c]	0	1000	0	N	RR
RR00150	R00184[c] --> R00435[c]	0	1000	0	N	RR
RR00151	R00184[c] --> R00124[c]	0	1000	0	N	RR
RR00152	R00185[c] --> R00181[c]	0	1000	0	N	RR
RR00153	R00185[c] <=> R00190[c]	-1000	1000	0	Y	RR
RR00154	R00185[c] --> R01560[c]	0	1000	0	N	RR
RR00155	R00185[c] <=> R01561[c]	-1000	1000	0	Y	RR
RR00156	R00187[c] --> R00124[c]	0	1000	0	N	RR
RR00157	R00187[c] --> R02017[c]	0	1000	0	N	RR
RR00158	2 R00187[c] --> R00127[c]	0	1000	0	N	RR
RR00159	R00187[c] --> R00437[c]	0	1000	0	N	RR
RR00160	R00188[c] --> R00127[c]	0	1000	0	N	RR
RR00161	R00188[c] --> R00181[c]	0	1000	0	N	RR
RR00162	R00188[c] --> R00183[c]	0	1000	0	N	RR
RR00163	R00188[c] --> R00190[c]	0	1000	0	N	RR
RR00164	R00188[c] --> R00185[c]	0	1000	0	N	RR
RR00165	R00190[c] <=> R02557[c]	-1000	1000	0	Y	RR
RR00166	R00190[c] <=> R01561[c]	-1000	1000	0	Y	RR
RR00167	R00190[c] --> R00181[c]	0	1000	0	N	RR
RR00168	R00190[c] --> R00183[c]	0	1000	0	N	RR
RR00169	R00191[c] --> R00127[c]	0	1000	0	N	RR
RR00170	R00191[c] --> R00181[c]	0	1000	0	N	RR
RR00171	R00191[c] --> R00183[c]	0	1000	0	N	RR
RR00172	R00191[c] --> R00190[c]	0	1000	0	N	RR
RR00173	R00191[c] --> R00185[c]	0	1000	0	N	RR
RR00174	R00192[c] --> R00650[c]	0	1000	0	N	RR
RR00175	R00192[c] --> R01290[c]	0	1000	0	N	RR
RR00176	R00199[c] <=> R00200[c]	-1000	1000	0	Y	RR
RR00177	R00199[c] <=> R02320[c]	-1000	1000	0	Y	RR
RR00178	R00199[c] --> R00431[c]	0	1000	0	N	RR
RR00179	R00199[c] --> R00658[c]	0	1000	0	N	RR
RR00180	R00199[c] --> R00726[c]	0	1000	0	N	RR
RR00181	R00200[c] --> R00014[c]	0	1000	0	N	RR
RR00182	R00200[c] --> R00209[c]	0	1000	0	N	RR
RR00183	R00200[c] --> R00344[c]	0	1000	0	N	RR
RR00184	R00200[c] --> R00214[c]	0	1000	0	N	RR
RR00185	R00200[c] --> R00216[c]	0	1000	0	N	RR
RR00186	R00200[c] --> R00470[c]	0	1000	0	N	RR
RR00187	R00200[c] --> R00703[c]	0	1000	0	N	RR
RR00188	R00200[c] --> R00782[c]	0	1000	0	N	RR
RR00189	2 R00209[c] <=> R00238[c]	-1000	1000	0	Y	RR
RR00190	R00209[c] <=> R00351[c]	-1000	1000	0	Y	RR
RR00191	R00209[c] <=> R00352[c]	0	1000	0	Y	RR
RR00192	R00209[c] <=> R00742[c]	-1000	1000	0	Y	RR
RR00193	R00209[c] --> R01624[c]	0	1000	0	N	RR
RR00194	R00209[c] --> R01978[c]	0	1000	0	N	RR
RR00195	R00209[c] <=> R02569[c]	-1000	1000	0	Y	RR
RR00196	R00209[c] --> R04742[c]	0	1000	0	N	RR
RR00197	R00209[c] --> R04747[c]	0	1000	0	N	RR
RR00198	R00209[c] --> R00391[c]	0	1000	0	N	RR
RR00199	R00209[c] <=> R00236[c]	-1000	1000	0	Y	RR
RR00200	R00209[c] --> R00014[c]	0	1000	0	N	RR
RR00201	R00209[c] --> R00199[c]	0	1000	0	N	RR
RR00202	R00209[c] --> R00344[c]	0	1000	0	N	RR
RR00203	R00209[c] <=> R00214[c]	-1000	1000	0	Y	RR
RR00204	R00209[c] <=> R00216[c]	-1000	1000	0	Y	RR
RR00205	R00209[c] <=> R00470[c]	-1000	1000	0	Y	RR
RR00206	R00209[c] <=> R00703[c]	-1000	1000	0	Y	RR
RR00207	R00209[c] <=> R00782[c]	-1000	1000	0	Y	RR
RR00208	R00214[c] --> R00014[c]	0	1000	0	N	RR
RR00209	R00214[c] --> R00199[c]	0	1000	0	N	RR
RR00210	R00214[c] --> R00344[c]	0	1000	0	N	RR
RR00211	R00214[c] <=> R00216[c]	-1000	1000	0	Y	RR
RR00212	R00214[c] <=> R00470[c]	-1000	1000	0	Y	RR
RR00213	R00214[c] <=> R00703[c]	-1000	1000	0	Y	RR
RR00214	R00214[c] <=> R00782[c]	-1000	1000	0	Y	RR
RR00215	R00214[c] <=> R00342[c]	-1000	1000	0	Y	RR
RR00216	R00214[c] <=> R01082[c]	-1000	1000	0	Y	RR
RR00217	R00216[c] --> R00014[c]	0	1000	0	N	RR
RR00218	R00216[c] --> R00199[c]	0	1000	0	N	RR
RR00219	R00216[c] --> R00344[c]	0	1000	0	N	RR
RR00220	R00216[c] <=> R00470[c]	-1000	1000	0	Y	RR
RR00221	R00216[c] <=> R00703[c]	-1000	1000	0	Y	RR
RR00222	R00216[c] <=> R00782[c]	-1000	1000	0	Y	RR
RR00223	R00216[c] <=> R00342[c]	-1000	1000	0	Y	RR
RR00224	R00216[c] <=> R01082[c]	-1000	1000	0	Y	RR
RR00225	R00220[c] --> R00014[c]	0	1000	0	N	RR
RR00226	R00220[c] --> R00199[c]	0	1000	0	N	RR
RR00227	R00220[c] --> R00209[c]	0	1000	0	N	RR
RR00228	R00220[c] --> R00344[c]	0	1000	0	N	RR
RR00229	R00220[c] --> R00214[c]	0	1000	0	N	RR
RR00230	R00220[c] --> R00216[c]	0	1000	0	N	RR
RR00231	R00220[c] --> R00470[c]	0	1000	0	N	RR
RR00232	R00220[c] --> R00703[c]	0	1000	0	N	RR
RR00233	R00220[c] --> R00782[c]	0	1000	0	N	RR
RR00234	2 R00233[c] --> R00238[c]	0	1000	0	N	RR
RR00235	R00233[c] --> R00351[c]	0	1000	0	N	RR
RR00236	R00233[c] --> R00352[c]	0	1000	0	N	RR
RR00237	R00233[c] <=> R00742[c]	-1000	1000	0	Y	RR
RR00238	R00233[c] --> R01624[c]	0	1000	0	N	RR
RR00239	R00233[c] --> R01978[c]	0	1000	0	N	RR
RR00240	R00233[c] --> R02569[c]	0	1000	0	N	RR
RR00241	R00233[c] --> R04742[c]	0	1000	0	N	RR
RR00242	R00233[c] --> R04747[c]	0	1000	0	N	RR
RR00243	R00233[c] --> R00391[c]	0	1000	0	N	RR
RR00244	R00233[c] --> R00209[c]	0	1000	0	N	RR
RR00245	R00233[c] --> R00236[c]	0	1000	0	N	RR
RR00246	2 R00235[c] --> R00238[c]	0	1000	0	N	RR
RR00247	R00235[c] --> R00351[c]	0	1000	0	N	RR
RR00248	R00235[c] --> R00352[c]	0	1000	0	N	RR
RR00249	R00235[c] --> R00742[c]	0	1000	0	N	RR
RR00250	R00235[c] --> R01624[c]	0	1000	0	N	RR
RR00251	R00235[c] --> R01978[c]	0	1000	0	N	RR
RR00252	R00235[c] --> R02569[c]	0	1000	0	N	RR
RR00253	R00235[c] --> R04742[c]	0	1000	0	N	RR
RR00254	R00235[c] --> R04747[c]	0	1000	0	N	RR
RR00255	R00235[c] --> R00391[c]	0	1000	0	N	RR
RR00256	R00235[c] --> R00209[c]	0	1000	0	N	RR
RR00257	R00235[c] --> R00236[c]	0	1000	0	N	RR
RR00258	2 R00236[c] <=> R00238[c]	-1000	1000	0	Y	RR
RR00259	R00236[c] <=> R00351[c]	-1000	1000	0	Y	RR
RR00260	R00236[c] <=> R00352[c]	-1000	1000	0	Y	RR
RR00261	R00236[c] <=> R00742[c]	-1000	1000	0	Y	RR
RR00262	R00236[c] --> R01624[c]	0	1000	0	N	RR
RR00263	R00236[c] --> R01978[c]	0	1000	0	N	RR
RR00264	R00236[c] <=> R02569[c]	-1000	1000	0	Y	RR
RR00265	R00236[c] --> R04742[c]	0	1000	0	N	RR
RR00266	R00236[c] --> R04747[c]	0	1000	0	N	RR
RR00267	R00236[c] --> R00391[c]	0	1000	0	N	RR
RR00268	R00236[c] <=> R00316[c]	-1000	1000	0	Y	RR
RR00269	R00238[c] --> R01978[c]	0	1000	0	N	RR
RR00270	R00238[c] <=> R00410[c]	-1000	1000	0	Y	RR
RR00271	R00238[c] <=> R01975[c]	-1000	1000	0	Y	RR
RR00272	R00238[c] <=> 2 R00351[c]	-1000	1000	0	Y	RR
RR00273	R00238[c] <=> 2 R00352[c]	-1000	1000	0	Y	RR
RR00274	R00238[c] <=> 2 R00742[c]	-1000	1000	0	Y	RR
RR00275	R00238[c] --> 2 R01624[c]	0	1000	0	N	RR
RR00276	R00238[c] <=> 2 R02569[c]	-1000	1000	0	Y	RR
RR00277	R00238[c] --> 2 R04742[c]	0	1000	0	N	RR
RR00278	R00238[c] --> 2 R04747[c]	0	1000	0	N	RR
RR00279	R00238[c] --> 2 R00391[c]	0	1000	0	N	RR
RR00280	R00239[c] --> R03313[c]	0	1000	0	N	RR
RR00281	R00243[c] --> R00149[c]	0	1000	0	N	RR
RR00282	R00243[c] <=> R00256[c]	-1000	1000	0	Y	RR
RR00283	R00243[c] --> R00239[c]	0	1000	0	N	RR
RR00284	R00243[c] <=> R00248[c]	-1000	1000	0	Y	RR
RR00285	R00243[c] --> R00253[c]	0	1000	0	N	RR
RR00286	R00243[c] --> R00261[c]	0	1000	0	N	RR
RR00287	R00243[c] --> R00894[c]	0	1000	0	N	RR
RR00288	R00243[c] <=> R02287[c]	-1000	1000	0	Y	RR
RR00289	R00243[c] --> R05578[c]	0	1000	0	N	RR
RR00290	R00243[c] <=> R00260[c]	-1000	1000	0	Y	RR
RR00291	R00243[c] <=> R00245[c]	-1000	1000	0	Y	RR
RR00292	R00243[c] <=> R00707[c]	-1000	1000	0	Y	RR
RR00293	R00243[c] <=> R00708[c]	-1000	1000	0	Y	RR
RR00294	R00245[c] --> R00239[c]	0	1000	0	N	RR
RR00295	R00245[c] <=> R00248[c]	-1000	1000	0	Y	RR
RR00296	R00245[c] --> R00253[c]	0	1000	0	N	RR
RR00297	R00245[c] --> R00261[c]	0	1000	0	N	RR
RR00298	R00245[c] --> R00894[c]	0	1000	0	N	RR
RR00299	R00245[c] <=> R02287[c]	-1000	1000	0	Y	RR
RR00300	R00245[c] --> R05578[c]	0	1000	0	N	RR
RR00301	R00245[c] <=> R00260[c]	-1000	1000	0	Y	RR
RR00302	R00245[c] <=> R00256[c]	-1000	1000	0	Y	RR
RR00303	R00245[c] <=> R00707[c]	-1000	1000	0	Y	RR
RR00304	R00245[c] <=> R00708[c]	-1000	1000	0	Y	RR
RR00305	R00245[c] <=> R03314[c]	-1000	1000	0	Y	RR
RR00306	R00245[c] <=> R00667[c]	-1000	1000	0	Y	RR
RR00307	R00248[c] <=> R00258[c]	-1000	1000	0	Y	RR
RR00308	R00248[c] --> R00621[c]	0	1000	0	N	RR
RR00309	R00248[c] --> R03534[c]	0	1000	0	N	RR
RR00310	R00248[c] --> R08549[c]	0	1000	0	N	RR
RR00311	R00248[c] <=> R00264[c]	-1000	1000	0	Y	RR
RR00312	R00248[c] <=> R00268[c]	-1000	1000	0	Y	RR
RR00313	R00248[c] <=> R00709[c]	-1000	1000	0	Y	RR
RR00314	R00248[c] --> R00239[c]	0	1000	0	N	RR
RR00315	R00248[c] --> R00253[c]	0	1000	0	N	RR
RR00316	R00248[c] --> R00261[c]	0	1000	0	N	RR
RR00317	R00248[c] --> R00894[c]	0	1000	0	N	RR
RR00318	R00248[c] <=> R02287[c]	-1000	1000	0	Y	RR
RR00319	R00248[c] --> R05578[c]	0	1000	0	N	RR
RR00320	R00248[c] <=> R00260[c]	-1000	1000	0	Y	RR
RR00321	R00248[c] <=> R00256[c]	-1000	1000	0	Y	RR
RR00322	R00248[c] <=> R00707[c]	-1000	1000	0	Y	RR
RR00323	R00248[c] <=> R00708[c]	-1000	1000	0	Y	RR
RR00324	R00248[c] --> R00149[c]	0	1000	0	N	RR
RR00325	R00251[c] --> R00239[c]	0	1000	0	N	RR
RR00326	R00251[c] --> R00243[c]	0	1000	0	N	RR
RR00327	R00251[c] --> R00248[c]	0	1000	0	N	RR
RR00328	R00251[c] --> R00253[c]	0	1000	0	N	RR
RR00329	R00251[c] --> R00261[c]	0	1000	0	N	RR
RR00330	R00251[c] --> R00894[c]	0	1000	0	N	RR
RR00331	R00251[c] --> R02287[c]	0	1000	0	N	RR
RR00332	R00251[c] --> R05578[c]	0	1000	0	N	RR
RR00333	R00251[c] --> R00260[c]	0	1000	0	N	RR
RR00334	R00251[c] --> R00245[c]	0	1000	0	N	RR
RR00335	R00251[c] --> R00256[c]	0	1000	0	N	RR
RR00336	R00251[c] --> R00707[c]	0	1000	0	N	RR
RR00337	R00251[c] --> R00708[c]	0	1000	0	N	RR
RR00338	R00253[c] <=> R00256[c]	-1000	1000	0	Y	RR
RR00339	R00253[c] --> R00575[c]	0	1000	0	N	RR
RR00340	R00253[c] --> R00768[c]	0	1000	0	N	RR
RR00341	R00253[c] --> R01072[c]	0	1000	0	N	RR
RR00342	R00253[c] --> R03652[c]	0	1000	0	N	RR
RR00343	R00253[c] --> R00579[c]	0	1000	0	N	RR
RR00344	R00256[c] --> R00239[c]	0	1000	0	N	RR
RR00345	R00256[c] --> R00261[c]	0	1000	0	N	RR
RR00346	R00256[c] --> R00894[c]	0	1000	0	N	RR
RR00347	R00256[c] <=> R02287[c]	-1000	1000	0	Y	RR
RR00348	R00256[c] --> R05578[c]	0	1000	0	N	RR
RR00349	R00256[c] <=> R00260[c]	-1000	1000	0	Y	RR
RR00350	R00256[c] <=> R00707[c]	-1000	1000	0	Y	RR
RR00351	R00256[c] <=> R00708[c]	-1000	1000	0	Y	RR
RR00352	R00256[c] --> R00575[c]	0	1000	0	N	RR
RR00353	R00256[c] --> R00768[c]	0	1000	0	N	RR
RR00354	R00256[c] --> R01072[c]	0	1000	0	N	RR
RR00355	R00256[c] --> R03652[c]	0	1000	0	N	RR
RR00356	R00256[c] <=> R00579[c]	-1000	1000	0	Y	RR
RR00357	R00256[c] --> R00149[c]	0	1000	0	N	RR
RR00358	R00257[c] --> R00103[c]	0	1000	0	N	RR
RR00359	R00257[c] --> R00104[c]	0	1000	0	N	RR
RR00360	R00257[c] --> R00112[c]	0	1000	0	N	RR
RR00361	R00257[c] --> R00137[c]	0	1000	0	N	RR
RR00362	R00258[c] --> R00239[c]	0	1000	0	N	RR
RR00363	R00258[c] --> R00243[c]	0	1000	0	N	RR
RR00364	R00258[c] --> R00253[c]	0	1000	0	N	RR
RR00365	R00258[c] --> R00261[c]	0	1000	0	N	RR
RR00366	R00258[c] --> R00894[c]	0	1000	0	N	RR
RR00367	R00258[c] --> R02287[c]	0	1000	0	N	RR
RR00368	R00258[c] --> R05578[c]	0	1000	0	N	RR
RR00369	R00258[c] --> R00260[c]	0	1000	0	N	RR
RR00370	R00258[c] --> R00245[c]	0	1000	0	N	RR
RR00371	R00258[c] --> R00256[c]	0	1000	0	N	RR
RR00372	R00258[c] --> R00707[c]	0	1000	0	N	RR
RR00373	R00258[c] --> R00708[c]	0	1000	0	N	RR
RR00374	R00261[c] --> R01648[c]	0	1000	0	N	RR
RR00375	R00261[c] --> R01989[c]	0	1000	0	N	RR
RR00376	R00261[c] --> R01992[c]	0	1000	0	N	RR
RR00377	R00264[c] --> R00093[c]	0	1000	0	N	RR
RR00378	R00264[c] --> R00114[c]	0	1000	0	N	RR
RR00379	R00264[c] --> R00258[c]	0	1000	0	N	RR
RR00380	R00264[c] --> R00621[c]	0	1000	0	N	RR
RR00381	R00264[c] --> R03534[c]	0	1000	0	N	RR
RR00382	R00264[c] --> R08549[c]	0	1000	0	N	RR
RR00383	R00264[c] <=> R00268[c]	-1000	1000	0	Y	RR
RR00384	R00264[c] <=> R00709[c]	-1000	1000	0	Y	RR
RR00385	R00268[c] --> R00093[c]	0	1000	0	N	RR
RR00386	R00268[c] --> R00114[c]	0	1000	0	N	RR
RR00387	R00268[c] --> R00258[c]	0	1000	0	N	RR
RR00388	R00268[c] --> R00621[c]	0	1000	0	N	RR
RR00389	R00268[c] --> R03534[c]	0	1000	0	N	RR
RR00390	R00268[c] --> R08549[c]	0	1000	0	N	RR
RR00391	R00268[c] <=> R00709[c]	-1000	1000	0	Y	RR
RR00392	R00268[c] <=> R01899[c]	-1000	1000	0	Y	RR
RR00393	R00269[c] --> R00093[c]	0	1000	0	N	RR
RR00394	R00269[c] --> R00114[c]	0	1000	0	N	RR
RR00395	R00269[c] --> R00258[c]	0	1000	0	N	RR
RR00396	R00269[c] --> R00621[c]	0	1000	0	N	RR
RR00397	R00269[c] --> R03534[c]	0	1000	0	N	RR
RR00398	R00269[c] --> R08549[c]	0	1000	0	N	RR
RR00399	R00269[c] --> R00248[c]	0	1000	0	N	RR
RR00400	R00269[c] --> R00264[c]	0	1000	0	N	RR
RR00401	R00269[c] --> R00268[c]	0	1000	0	N	RR
RR00402	R00269[c] --> R00709[c]	0	1000	0	N	RR
RR00403	R00274[c] <=> R00115[c]	-1000	1000	0	Y	RR
RR00404	R00277[c] --> R00173[c]	0	1000	0	N	RR
RR00405	R00278[c] --> R00173[c]	0	1000	0	N	RR
RR00406	R00286[c] <=> R01383[c]	-1000	1000	0	Y	RR
RR00407	R00286[c] --> R01384[c]	0	1000	0	N	RR
RR00408	R00286[c] --> R07336[c]	0	1000	0	N	RR
RR00409	R00286[c] --> R08615[c]	0	1000	0	N	RR
RR00410	R00286[c] --> R09428[c]	0	1000	0	N	RR
RR00411	R00286[c] --> R00287[c]	0	1000	0	N	RR
RR00412	R00286[c] <=> R00291[c]	-1000	1000	0	Y	RR
RR00413	R00286[c] --> R00292[c]	0	1000	0	N	RR
RR00414	R00286[c] --> R00293[c]	0	1000	0	N	RR
RR00415	R00286[c] --> R02737[c]	0	1000	0	N	RR
RR00416	R00287[c] --> R00158[c]	0	1000	0	N	RR
RR00417	R00287[c] --> R00963[c]	0	1000	0	N	RR
RR00418	R00287[c] --> R00966[c]	0	1000	0	N	RR
RR00419	R00289[c] --> R00286[c]	0	1000	0	N	RR
RR00420	R00289[c] --> R00287[c]	0	1000	0	N	RR
RR00421	R00289[c] --> R00291[c]	0	1000	0	N	RR
RR00422	R00289[c] --> R00292[c]	0	1000	0	N	RR
RR00423	R00289[c] --> R00293[c]	0	1000	0	N	RR
RR00424	R00289[c] --> R02737[c]	0	1000	0	N	RR
RR00425	R00291[c] --> R00503[c]	0	1000	0	N	RR
RR00426	R00291[c] --> R04322[c]	0	1000	0	N	RR
RR00427	R00291[c] <=> R00955[c]	-1000	1000	0	Y	RR
RR00428	R00291[c] --> R00287[c]	0	1000	0	N	RR
RR00429	R00291[c] --> R00292[c]	0	1000	0	N	RR
RR00430	R00291[c] --> R00293[c]	0	1000	0	N	RR
RR00431	R00291[c] --> R02737[c]	0	1000	0	N	RR
RR00432	R00292[c] --> R02110[c]	0	1000	0	N	RR
RR00433	R00305[c] --> R01519[c]	0	1000	0	N	RR
RR00434	R00310[c] --> R00311[c]	0	1000	0	N	RR
RR00435	R00310[c] --> R02480[c]	0	1000	0	N	RR
RR00436	R00310[c] --> R07411[c]	0	1000	0	N	RR
RR00437	R00311[c] --> R02391[c]	0	1000	0	N	RR
RR00438	R00311[c] --> R02393[c]	0	1000	0	N	RR
RR00439	R00311[c] --> R02480[c]	0	1000	0	N	RR
RR00440	R00311[c] --> R07411[c]	0	1000	0	N	RR
RR00441	R00316[c] --> R00235[c]	0	1000	0	N	RR
RR00442	R00316[c] <=> R00710[c]	-1000	1000	0	Y	RR
RR00443	R00316[c] <=> R00711[c]	-1000	1000	0	Y	RR
RR00444	R00317[c] --> R00235[c]	0	1000	0	N	RR
RR00445	R00317[c] --> R00316[c]	0	1000	0	N	RR
RR00446	R00317[c] --> R00710[c]	0	1000	0	N	RR
RR00447	R00317[c] --> R00711[c]	0	1000	0	N	RR
RR00448	R00328[c] <=> R00332[c]	-1000	1000	0	Y	RR
RR00449	R00328[c] --> R01134[c]	0	1000	0	N	RR
RR00450	R00328[c] --> R01227[c]	0	1000	0	N	RR
RR00451	R00328[c] --> R01229[c]	0	1000	0	N	RR
RR00452	R00330[c] --> R00426[c]	0	1000	0	N	RR
RR00453	R00330[c] --> R00428[c]	0	1000	0	N	RR
RR00454	R00330[c] --> R00429[c]	0	1000	0	N	RR
RR00455	R00330[c] <=> R00430[c]	-1000	1000	0	Y	RR
RR00456	R00330[c] --> R00434[c]	0	1000	0	N	RR
RR00457	R00330[c] <=> R00441[c]	-1000	1000	0	Y	RR
RR00458	R00330[c] --> R01232[c]	0	1000	0	N	RR
RR00459	R00330[c] --> R03828[c]	0	1000	0	N	RR
RR00460	R00330[c] --> R09394[c]	0	1000	0	N	RR
RR00461	R00330[c] --> R00328[c]	0	1000	0	N	RR
RR00462	R00330[c] --> R02019[c]	0	1000	0	N	RR
RR00463	R00330[c] <=> R00332[c]	-1000	1000	0	Y	RR
RR00464	R00330[c] <=> R00336[c]	-1000	1000	0	Y	RR
RR00465	R00330[c] <=> R00439[c]	-1000	1000	0	Y	RR
RR00466	R00332[c] --> R02019[c]	0	1000	0	N	RR
RR00467	R00332[c] <=> R00336[c]	-1000	1000	0	Y	RR
RR00468	R00332[c] <=> R00430[c]	-1000	1000	0	Y	RR
RR00469	R00332[c] <=> R00439[c]	-1000	1000	0	Y	RR
RR00470	R00332[c] --> R01134[c]	0	1000	0	N	RR
RR00471	R00332[c] --> R01227[c]	0	1000	0	N	RR
RR00472	R00332[c] <=> R01229[c]	-1000	1000	0	Y	RR
RR00473	R00336[c] --> R00328[c]	0	1000	0	N	RR
RR00474	R00336[c] --> R02019[c]	0	1000	0	N	RR
RR00475	R00336[c] <=> R00430[c]	-1000	1000	0	Y	RR
RR00476	R00336[c] <=> R00439[c]	-1000	1000	0	Y	RR
RR00477	R00336[c] <=> R03409[c]	-1000	1000	0	Y	RR
RR00478	R00342[c] <=> R00351[c]	-1000	1000	0	Y	RR
RR00479	R00342[c] <=> R00352[c]	-1000	1000	0	Y	RR
RR00480	R00342[c] <=> R00431[c]	-1000	1000	0	Y	RR
RR00481	R00342[c] <=> R00726[c]	-1000	1000	0	Y	RR
RR00482	R00342[c] <=> R00355[c]	-1000	1000	0	Y	RR
RR00483	R00342[c] <=> R01082[c]	-1000	1000	0	Y	RR
RR00484	R00344[c] --> R00351[c]	0	1000	0	N	RR
RR00485	R00344[c] --> R00352[c]	0	1000	0	N	RR
RR00486	R00344[c] --> R00431[c]	0	1000	0	N	RR
RR00487	R00344[c] --> R00726[c]	0	1000	0	N	RR
RR00488	R00344[c] --> R00342[c]	0	1000	0	N	RR
RR00489	R00344[c] --> R00355[c]	0	1000	0	N	RR
RR00490	R00348[c] --> R00351[c]	0	1000	0	N	RR
RR00491	R00348[c] --> R00352[c]	0	1000	0	N	RR
RR00492	R00348[c] --> R00431[c]	0	1000	0	N	RR
RR00493	R00348[c] --> R00726[c]	0	1000	0	N	RR
RR00494	R00348[c] --> R00342[c]	0	1000	0	N	RR
RR00495	R00348[c] --> R00355[c]	0	1000	0	N	RR
RR00496	R00351[c] <=> R01325[c]	-1000	1000	0	Y	RR
RR00497	R00351[c] <=> R00431[c]	-1000	1000	0	Y	RR
RR00498	R00351[c] <=> R00726[c]	-1000	1000	0	Y	RR
RR00499	R00351[c] <=> R00355[c]	-1000	1000	0	Y	RR
RR00500	R00351[c] <=> R00352[c]	-1000	1000	0	Y	RR
RR00501	R00351[c] <=> R00742[c]	-1000	1000	0	Y	RR
RR00502	R00351[c] --> R01624[c]	0	1000	0	N	RR
RR00503	R00351[c] --> R01978[c]	0	1000	0	N	RR
RR00504	R00351[c] <=> R02569[c]	-1000	1000	0	Y	RR
RR00505	R00351[c] --> R04742[c]	0	1000	0	N	RR
RR00506	R00351[c] --> R04747[c]	0	1000	0	N	RR
RR00507	R00351[c] --> R00391[c]	0	1000	0	N	RR
RR00508	R00352[c] <=> R01325[c]	-1000	1000	0	Y	RR
RR00509	R00352[c] <=> R01324[c]	-1000	1000	0	Y	RR
RR00510	R00352[c] <=> R00431[c]	-1000	1000	0	Y	RR
RR00511	R00352[c] <=> R00726[c]	-1000	1000	0	Y	RR
RR00512	R00352[c] <=> R00355[c]	-1000	1000	0	Y	RR
RR00513	R00352[c] <=> R00742[c]	-1000	1000	0	Y	RR
RR00514	R00352[c] --> R01624[c]	0	1000	0	N	RR
RR00515	R00352[c] --> R01978[c]	0	1000	0	N	RR
RR00516	R00352[c] <=> R02569[c]	-1000	1000	0	Y	RR
RR00517	R00352[c] --> R04742[c]	0	1000	0	N	RR
RR00518	R00352[c] --> R04747[c]	0	1000	0	N	RR
RR00519	R00352[c] --> R00391[c]	0	1000	0	N	RR
RR00520	R00355[c] <=> R00431[c]	-1000	1000	0	Y	RR
RR00521	R00355[c] <=> R00726[c]	-1000	1000	0	Y	RR
RR00522	R00355[c] --> R00489[c]	0	1000	0	N	RR
RR00523	R00355[c] <=> R00578[c]	-1000	1000	0	Y	RR
RR00524	R00355[c] --> R01135[c]	0	1000	0	N	RR
RR00525	R00355[c] --> R01954[c]	0	1000	0	N	RR
RR00526	R00355[c] --> R05577[c]	0	1000	0	N	RR
RR00527	R00355[c] --> R00487[c]	0	1000	0	N	RR
RR00528	R00355[c] --> R03647[c]	0	1000	0	N	RR
RR00529	R00359[c] --> R00351[c]	0	1000	0	N	RR
RR00530	R00359[c] --> R00352[c]	0	1000	0	N	RR
RR00531	R00359[c] --> R00431[c]	0	1000	0	N	RR
RR00532	R00359[c] --> R00726[c]	0	1000	0	N	RR
RR00533	R00359[c] --> R00342[c]	0	1000	0	N	RR
RR00534	R00359[c] --> R00355[c]	0	1000	0	N	RR
RR00535	2 R00366[c] --> R00013[c]	0	1000	0	N	RR
RR00536	R00366[c] <=> R00372[c]	-1000	1000	0	Y	RR
RR00537	R00366[c] --> R00465[c]	0	1000	0	N	RR
RR00538	R00366[c] --> R00470[c]	0	1000	0	N	RR
RR00539	R00367[c] <=> R00610[c]	-1000	1000	0	Y	RR
RR00540	R00367[c] <=> R00611[c]	-1000	1000	0	Y	RR
RR00541	R00367[c] --> R00366[c]	0	1000	0	N	RR
RR00542	R00367[c] <=> R00371[c]	-1000	1000	0	Y	RR
RR00543	R00367[c] <=> R00372[c]	-1000	1000	0	Y	RR
RR00544	R00367[c] --> R00497[c]	0	1000	0	N	RR
RR00545	R00367[c] --> R00830[c]	0	1000	0	N	RR
RR00546	R00367[c] <=> R00945[c]	-1000	1000	0	Y	RR
RR00547	R00367[c] --> R01221[c]	0	1000	0	N	RR
RR00548	R00367[c] --> R03654[c]	0	1000	0	N	RR
RR00549	R00367[c] --> R03718[c]	0	1000	0	N	RR
RR00550	R00367[c] <=> R06171[c]	-1000	1000	0	Y	RR
RR00551	R00367[c] --> R08744[c]	0	1000	0	N	RR
RR00552	R00367[c] --> R03425[c]	0	1000	0	N	RR
RR00553	R00367[c] <=> R00751[c]	-1000	1000	0	Y	RR
RR00554	R00369[c] --> R00014[c]	0	1000	0	N	RR
RR00555	R00369[c] --> R00199[c]	0	1000	0	N	RR
RR00556	R00369[c] --> R00209[c]	0	1000	0	N	RR
RR00557	R00369[c] --> R00344[c]	0	1000	0	N	RR
RR00558	R00369[c] --> R00214[c]	0	1000	0	N	RR
RR00559	R00369[c] --> R00216[c]	0	1000	0	N	RR
RR00560	R00369[c] --> R00470[c]	0	1000	0	N	RR
RR00561	R00369[c] --> R00703[c]	0	1000	0	N	RR
RR00562	R00369[c] --> R00782[c]	0	1000	0	N	RR
RR00563	R00371[c] --> R03758[c]	0	1000	0	N	RR
RR00564	R00371[c] --> R00366[c]	0	1000	0	N	RR
RR00565	R00371[c] <=> R00372[c]	-1000	1000	0	Y	RR
RR00566	R00371[c] --> R00497[c]	0	1000	0	N	RR
RR00567	R00371[c] --> R00830[c]	0	1000	0	N	RR
RR00568	R00371[c] <=> R00945[c]	-1000	1000	0	Y	RR
RR00569	R00371[c] --> R01221[c]	0	1000	0	N	RR
RR00570	R00371[c] --> R03654[c]	0	1000	0	N	RR
RR00571	R00371[c] --> R03718[c]	0	1000	0	N	RR
RR00572	R00371[c] <=> R06171[c]	-1000	1000	0	Y	RR
RR00573	R00371[c] --> R08744[c]	0	1000	0	N	RR
RR00574	R00371[c] --> R03425[c]	0	1000	0	N	RR
RR00575	R00371[c] <=> R00751[c]	-1000	1000	0	Y	RR
RR00576	2 R00372[c] --> R00013[c]	0	1000	0	N	RR
RR00577	R00372[c] <=> R00465[c]	-1000	1000	0	Y	RR
RR00578	R00372[c] <=> R00470[c]	-1000	1000	0	Y	RR
RR00579	R00372[c] --> R00497[c]	0	1000	0	N	RR
RR00580	R00372[c] --> R00830[c]	0	1000	0	N	RR
RR00581	R00372[c] <=> R00945[c]	-1000	1000	0	Y	RR
RR00582	R00372[c] --> R01221[c]	0	1000	0	N	RR
RR00583	R00372[c] --> R03654[c]	0	1000	0	N	RR
RR00584	R00372[c] --> R03718[c]	0	1000	0	N	RR
RR00585	R00372[c] <=> R06171[c]	-1000	1000	0	Y	RR
RR00586	R00372[c] --> R08744[c]	0	1000	0	N	RR
RR00587	R00372[c] --> R03425[c]	0	1000	0	N	RR
RR00588	R00372[c] <=> R00751[c]	-1000	1000	0	Y	RR
RR00589	R00375[c] <=> R00376[c]	-1000	1000	0	Y	RR
RR00590	R00375[c] <=> R01138[c]	-1000	1000	0	Y	RR
RR00591	R00375[c] <=> R01137[c]	-1000	1000	0	Y	RR
RR00592	R00376[c] --> R01855[c]	0	1000	0	N	RR
RR00593	R00376[c] <=> R01857[c]	-1000	1000	0	Y	RR
RR00594	R00377[c] --> R00375[c]	0	1000	0	N	RR
RR00595	R00377[c] --> R00376[c]	0	1000	0	N	RR
RR00596	R00378[c] --> R00375[c]	0	1000	0	N	RR
RR00597	R00378[c] --> R00376[c]	0	1000	0	N	RR
RR00598	R00410[c] --> R01978[c]	0	1000	0	N	RR
RR00599	R00410[c] <=> R01975[c]	-1000	1000	0	Y	RR
RR00600	R00410[c] <=> R01357[c]	-1000	1000	0	Y	RR
RR00601	R00410[c] <=> R01361[c]	-1000	1000	0	Y	RR
RR00602	R00416[c] --> R02335[c]	0	1000	0	N	RR
RR00603	R00416[c] --> R10596[c]	0	1000	0	N	RR
RR00604	R00416[c] --> R00414[c]	0	1000	0	N	RR
RR00605	R00416[c] --> R00418[c]	0	1000	0	N	RR
RR00606	R00426[c] --> R00332[c]	0	1000	0	N	RR
RR00607	R00426[c] --> R01134[c]	0	1000	0	N	RR
RR00608	R00426[c] --> R01227[c]	0	1000	0	N	RR
RR00609	R00426[c] --> R01229[c]	0	1000	0	N	RR
RR00610	R00428[c] --> R05046[c]	0	1000	0	N	RR
RR00611	R00429[c] --> R03409[c]	0	1000	0	N	RR
RR00612	R00430[c] --> R00328[c]	0	1000	0	N	RR
RR00613	R00430[c] --> R02019[c]	0	1000	0	N	RR
RR00614	R00430[c] <=> R00439[c]	-1000	1000	0	Y	RR
RR00615	R00430[c] --> R00426[c]	0	1000	0	N	RR
RR00616	R00430[c] --> R00428[c]	0	1000	0	N	RR
RR00617	R00430[c] --> R00429[c]	0	1000	0	N	RR
RR00618	R00430[c] --> R00434[c]	0	1000	0	N	RR
RR00619	R00430[c] <=> R00441[c]	-1000	1000	0	Y	RR
RR00620	R00430[c] --> R01232[c]	0	1000	0	N	RR
RR00621	R00430[c] --> R03828[c]	0	1000	0	N	RR
RR00622	R00430[c] --> R09394[c]	0	1000	0	N	RR
RR00623	R00431[c] --> R00200[c]	0	1000	0	N	RR
RR00624	R00431[c] --> R02320[c]	0	1000	0	N	RR
RR00625	R00431[c] <=> R00658[c]	-1000	1000	0	Y	RR
RR00626	R00431[c] <=> R00726[c]	-1000	1000	0	Y	RR
RR00627	R00432[c] <=> R02570[c]	-1000	1000	0	Y	RR
RR00628	R00432[c] <=> R00727[c]	-1000	1000	0	Y	RR
RR00629	R00432[c] <=> R00833[c]	-1000	1000	0	Y	RR
RR00630	R00432[c] <=> R02164[c]	-1000	1000	0	Y	RR
RR00631	R00434[c] --> R01234[c]	0	1000	0	N	RR
RR00632	R00435[c] <=> R00437[c]	-1000	1000	0	Y	RR
RR00633	R00435[c] <=> R00438[c]	-1000	1000	0	Y	RR
RR00634	R00435[c] <=> R00439[c]	-1000	1000	0	Y	RR
RR00635	R00435[c] <=> R00440[c]	-1000	1000	0	Y	RR
RR00636	R00435[c] <=> R00441[c]	-1000	1000	0	Y	RR
RR00637	R00435[c] --> R00086[c]	0	1000	0	N	RR
RR00638	R00435[c] --> R00087[c]	0	1000	0	N	RR
RR00639	R00435[c] --> R00089[c]	0	1000	0	N	RR
RR00640	R00437[c] --> R02017[c]	0	1000	0	N	RR
RR00641	R00437[c] <=> R00438[c]	-1000	1000	0	Y	RR
RR00642	R00437[c] <=> R00439[c]	-1000	1000	0	Y	RR
RR00643	R00437[c] <=> R00440[c]	-1000	1000	0	Y	RR
RR00644	R00437[c] <=> R00441[c]	-1000	1000	0	Y	RR
RR00645	R00438[c] --> R00155[c]	0	1000	0	N	RR
RR00646	R00438[c] <=> R00439[c]	-1000	1000	0	Y	RR
RR00647	R00438[c] <=> R00440[c]	-1000	1000	0	Y	RR
RR00648	R00438[c] <=> R00441[c]	-1000	1000	0	Y	RR
RR00649	R00439[c] --> R00328[c]	0	1000	0	N	RR
RR00650	R00439[c] --> R02019[c]	0	1000	0	N	RR
RR00651	R00439[c] <=> R00440[c]	-1000	1000	0	Y	RR
RR00652	R00439[c] <=> R00441[c]	-1000	1000	0	Y	RR
RR00653	R00440[c] <=> R00570[c]	-1000	1000	0	Y	RR
RR00654	R00440[c] --> R02024[c]	0	1000	0	N	RR
RR00655	R00440[c] <=> R00512[c]	-1000	1000	0	Y	RR
RR00656	R00440[c] <=> R00441[c]	-1000	1000	0	Y	RR
RR00657	R00441[c] --> R00426[c]	0	1000	0	N	RR
RR00658	R00441[c] --> R00428[c]	0	1000	0	N	RR
RR00659	R00441[c] --> R00429[c]	0	1000	0	N	RR
RR00660	R00441[c] --> R00434[c]	0	1000	0	N	RR
RR00661	R00441[c] --> R01232[c]	0	1000	0	N	RR
RR00662	R00441[c] --> R03828[c]	0	1000	0	N	RR
RR00663	R00441[c] --> R09394[c]	0	1000	0	N	RR
RR00664	R00442[c] --> R00437[c]	0	1000	0	N	RR
RR00665	R00442[c] --> R00438[c]	0	1000	0	N	RR
RR00666	R00442[c] --> R00439[c]	0	1000	0	N	RR
RR00667	R00442[c] --> R00440[c]	0	1000	0	N	RR
RR00668	R00442[c] --> R00435[c]	0	1000	0	N	RR
RR00669	R00442[c] --> R00441[c]	0	1000	0	N	RR
RR00670	R00443[c] --> R00437[c]	0	1000	0	N	RR
RR00671	R00443[c] --> R00438[c]	0	1000	0	N	RR
RR00672	R00443[c] --> R00439[c]	0	1000	0	N	RR
RR00673	R00443[c] --> R00440[c]	0	1000	0	N	RR
RR00674	R00443[c] --> R00435[c]	0	1000	0	N	RR
RR00675	R00443[c] --> R00441[c]	0	1000	0	N	RR
RR00676	R00451[c] --> R00716[c]	0	1000	0	N	RR
RR00677	R00451[c] --> R03658[c]	0	1000	0	N	RR
RR00678	R00451[c] --> R00462[c]	0	1000	0	N	RR
RR00679	2 R00465[c] --> R00013[c]	0	1000	0	N	RR
RR00680	R00465[c] <=> R00470[c]	-1000	1000	0	Y	RR
RR00681	R00465[c] <=> R00475[c]	-1000	1000	0	Y	RR
RR00682	2 R00470[c] --> R00013[c]	0	1000	0	N	RR
RR00683	R00470[c] --> R00014[c]	0	1000	0	N	RR
RR00684	R00470[c] --> R00199[c]	0	1000	0	N	RR
RR00685	R00470[c] --> R00344[c]	0	1000	0	N	RR
RR00686	R00470[c] <=> R00703[c]	-1000	1000	0	Y	RR
RR00687	R00470[c] <=> R00782[c]	-1000	1000	0	Y	RR
RR00688	2 R00471[c] --> R00013[c]	0	1000	0	N	RR
RR00689	R00471[c] --> R00372[c]	0	1000	0	N	RR
RR00690	R00471[c] --> R00465[c]	0	1000	0	N	RR
RR00691	R00471[c] --> R00470[c]	0	1000	0	N	RR
RR00692	R00471[c] --> R00014[c]	0	1000	0	N	RR
RR00693	R00471[c] --> R00199[c]	0	1000	0	N	RR
RR00694	R00471[c] --> R00209[c]	0	1000	0	N	RR
RR00695	R00471[c] --> R00344[c]	0	1000	0	N	RR
RR00696	R00471[c] --> R00214[c]	0	1000	0	N	RR
RR00697	R00471[c] --> R00216[c]	0	1000	0	N	RR
RR00698	R00471[c] --> R00703[c]	0	1000	0	N	RR
RR00699	R00471[c] --> R00782[c]	0	1000	0	N	RR
RR00700	2 R00475[c] --> R00013[c]	0	1000	0	N	RR
RR00701	R00475[c] --> R00372[c]	0	1000	0	N	RR
RR00702	R00475[c] --> R00470[c]	0	1000	0	N	RR
RR00703	R00489[c] --> R00908[c]	0	1000	0	N	RR
RR00704	R00489[c] --> R00905[c]	0	1000	0	N	RR
RR00705	R00494[c] --> R00239[c]	0	1000	0	N	RR
RR00706	R00494[c] --> R00243[c]	0	1000	0	N	RR
RR00707	R00494[c] --> R00248[c]	0	1000	0	N	RR
RR00708	R00494[c] --> R00253[c]	0	1000	0	N	RR
RR00709	R00494[c] --> R00261[c]	0	1000	0	N	RR
RR00710	R00494[c] --> R00894[c]	0	1000	0	N	RR
RR00711	R00494[c] --> R02287[c]	0	1000	0	N	RR
RR00712	R00494[c] --> R05578[c]	0	1000	0	N	RR
RR00713	R00494[c] --> R00260[c]	0	1000	0	N	RR
RR00714	R00494[c] --> R00245[c]	0	1000	0	N	RR
RR00715	R00494[c] --> R00256[c]	0	1000	0	N	RR
RR00716	R00494[c] --> R00707[c]	0	1000	0	N	RR
RR00717	R00494[c] --> R00708[c]	0	1000	0	N	RR
RR00718	R00494[c] --> R00899[c]	0	1000	0	N	RR
RR00719	2 R00497[c] --> R00094[c]	0	1000	0	N	RR
RR00720	2 R00497[c] --> R00274[c]	0	1000	0	N	RR
RR00721	2 R00497[c] --> R02824[c]	0	1000	0	N	RR
RR00722	2 R00497[c] --> R03167[c]	0	1000	0	N	RR
RR00723	R00497[c] --> R03522[c]	0	1000	0	N	RR
RR00724	2 R00497[c] --> R03915[c]	0	1000	0	N	RR
RR00725	R00497[c] --> R01262[c]	0	1000	0	N	RR
RR00726	R00497[c] --> R00494[c]	0	1000	0	N	RR
RR00727	R00503[c] --> R01678[c]	0	1000	0	N	RR
RR00728	R00508[c] <=> R00509[c]	-1000	1000	0	Y	RR
RR00729	R00508[c] --> R00529[c]	0	1000	0	N	RR
RR00730	R00508[c] --> R01618[c]	0	1000	0	N	RR
RR00731	R00511[c] <=> R00513[c]	-1000	1000	0	Y	RR
RR00732	R00511[c] <=> R00516[c]	-1000	1000	0	Y	RR
RR00733	R00511[c] <=> R00517[c]	-1000	1000	0	Y	RR
RR00734	R00511[c] <=> R00962[c]	-1000	1000	0	Y	RR
RR00735	R00511[c] <=> R01548[c]	-1000	1000	0	Y	RR
RR00736	R00511[c] --> R01878[c]	0	1000	0	N	RR
RR00737	R00511[c] <=> R02091[c]	-1000	1000	0	Y	RR
RR00738	R00511[c] <=> R02096[c]	-1000	1000	0	Y	RR
RR00739	R00511[c] <=> R02371[c]	-1000	1000	0	Y	RR
RR00740	R00511[c] <=> R02372[c]	-1000	1000	0	Y	RR
RR00741	R00512[c] <=> R00570[c]	-1000	1000	0	Y	RR
RR00742	R00512[c] --> R02024[c]	0	1000	0	N	RR
RR00743	R00512[c] --> R00511[c]	0	1000	0	N	RR
RR00744	R00513[c] --> R00512[c]	0	1000	0	N	RR
RR00745	R00515[c] --> R00511[c]	0	1000	0	N	RR
RR00746	R00515[c] --> R00512[c]	0	1000	0	N	RR
RR00747	R00516[c] --> R00512[c]	0	1000	0	N	RR
RR00748	R00517[c] --> R00512[c]	0	1000	0	N	RR
RR00749	R00527[c] --> R00943[c]	0	1000	0	N	RR
RR00750	R00529[c] --> R00509[c]	0	1000	0	N	RR
RR00751	R00529[c] --> R01618[c]	0	1000	0	N	RR
RR00752	R00533[c] --> R00529[c]	0	1000	0	N	RR
RR00753	R00548[c] <=> R00549[c]	-1000	1000	0	Y	RR
RR00754	R00549[c] --> R00161[c]	0	1000	0	N	RR
RR00755	R00557[c] --> 2 R01954[c]	0	1000	0	N	RR
RR00756	R00557[c] --> 2 R00554[c]	0	1000	0	N	RR
RR00757	R00557[c] --> 2 R00558[c]	0	1000	0	N	RR
RR00758	R00557[c] <=> 2 R00565[c]	-1000	1000	0	Y	RR
RR00759	R00557[c] --> 2 R03646[c]	0	1000	0	N	RR
RR00760	R00557[c] --> 2 R00566[c]	0	1000	0	N	RR
RR00761	R00557[c] --> 2 R08197[c]	0	1000	0	N	RR
RR00762	R00557[c] <=> 2 R11604[c]	-1000	1000	0	Y	RR
RR00763	R00557[c] <=> 2 R00567[c]	-1000	1000	0	Y	RR
RR00764	2 R00558[c] --> R00111[c]	0	1000	0	N	RR
RR00765	R00565[c] --> R01883[c]	0	1000	0	N	RR
RR00766	R00565[c] --> R00554[c]	0	1000	0	N	RR
RR00767	R00565[c] --> R00558[c]	0	1000	0	N	RR
RR00768	R00565[c] --> R03646[c]	0	1000	0	N	RR
RR00769	R00565[c] --> R00566[c]	0	1000	0	N	RR
RR00770	R00565[c] --> R08197[c]	0	1000	0	N	RR
RR00771	R00565[c] <=> R11604[c]	-1000	1000	0	Y	RR
RR00772	R00565[c] <=> R00567[c]	-1000	1000	0	Y	RR
RR00773	R00570[c] --> R00442[c]	0	1000	0	N	RR
RR00774	R00570[c] --> R00515[c]	0	1000	0	N	RR
RR00775	R00570[c] --> R02024[c]	0	1000	0	N	RR
RR00776	R00571[c] --> R00442[c]	0	1000	0	N	RR
RR00777	R00571[c] --> R00515[c]	0	1000	0	N	RR
RR00778	R00571[c] --> R00570[c]	0	1000	0	N	RR
RR00779	R00573[c] --> R00442[c]	0	1000	0	N	RR
RR00780	R00573[c] --> R00515[c]	0	1000	0	N	RR
RR00781	R00573[c] --> R00570[c]	0	1000	0	N	RR
RR00782	R00575[c] --> R01395[c]	0	1000	0	N	RR
RR00783	R00575[c] --> R01397[c]	0	1000	0	N	RR
RR00784	R00575[c] --> R01398[c]	0	1000	0	N	RR
RR00785	R00578[c] --> R03648[c]	0	1000	0	N	RR
RR00786	R00578[c] --> R00489[c]	0	1000	0	N	RR
RR00787	R00578[c] --> R01135[c]	0	1000	0	N	RR
RR00788	R00578[c] --> R01954[c]	0	1000	0	N	RR
RR00789	R00578[c] --> R05577[c]	0	1000	0	N	RR
RR00790	R00578[c] --> R00487[c]	0	1000	0	N	RR
RR00791	R00578[c] --> R03647[c]	0	1000	0	N	RR
RR00792	R00582[c] --> R00220[c]	0	1000	0	N	RR
RR00793	R00582[c] --> R00585[c]	0	1000	0	N	RR
RR00794	R00582[c] --> R00588[c]	0	1000	0	N	RR
RR00795	R00582[c] --> R00589[c]	0	1000	0	N	RR
RR00796	R00582[c] --> R00590[c]	0	1000	0	N	RR
RR00797	R00582[c] --> R00891[c]	0	1000	0	N	RR
RR00798	R00582[c] --> R01281[c]	0	1000	0	N	RR
RR00799	R00582[c] --> R01290[c]	0	1000	0	N	RR
RR00800	R00582[c] --> R03662[c]	0	1000	0	N	RR
RR00801	R00582[c] --> R04942[c]	0	1000	0	N	RR
RR00802	R00582[c] --> R08218[c]	0	1000	0	N	RR
RR00803	R00582[c] --> R09099[c]	0	1000	0	N	RR
RR00804	R00582[c] --> R02722[c]	0	1000	0	N	RR
RR00805	R00582[c] --> R00945[c]	0	1000	0	N	RR
RR00806	R00585[c] --> R01394[c]	0	1000	0	N	RR
RR00807	R00585[c] <=> R00588[c]	-1000	1000	0	Y	RR
RR00808	R00585[c] <=> R01388[c]	-1000	1000	0	Y	RR
RR00809	R00585[c] <=> R01392[c]	-1000	1000	0	Y	RR
RR00810	R00585[c] --> R00220[c]	0	1000	0	N	RR
RR00811	R00585[c] <=> R00589[c]	-1000	1000	0	Y	RR
RR00812	R00585[c] --> R00590[c]	0	1000	0	N	RR
RR00813	R00585[c] --> R00891[c]	0	1000	0	N	RR
RR00814	R00585[c] --> R01281[c]	0	1000	0	N	RR
RR00815	R00585[c] --> R01290[c]	0	1000	0	N	RR
RR00816	R00585[c] --> R03662[c]	0	1000	0	N	RR
RR00817	R00585[c] --> R04942[c]	0	1000	0	N	RR
RR00818	R00585[c] --> R08218[c]	0	1000	0	N	RR
RR00819	R00585[c] --> R09099[c]	0	1000	0	N	RR
RR00820	R00585[c] --> R02722[c]	0	1000	0	N	RR
RR00821	R00585[c] <=> R00945[c]	-1000	1000	0	Y	RR
RR00822	R00588[c] --> R01394[c]	0	1000	0	N	RR
RR00823	R00588[c] <=> R01388[c]	0	1000	0	Y	RR
RR00824	R00588[c] <=> R01392[c]	-1000	1000	0	Y	RR
RR00825	R00588[c] --> R00220[c]	0	1000	0	N	RR
RR00826	R00588[c] <=> R00589[c]	-1000	1000	0	Y	RR
RR00827	R00588[c] --> R00590[c]	0	1000	0	N	RR
RR00828	R00588[c] --> R00891[c]	0	1000	0	N	RR
RR00829	R00588[c] --> R01281[c]	0	1000	0	N	RR
RR00830	R00588[c] --> R01290[c]	0	1000	0	N	RR
RR00831	R00588[c] --> R03662[c]	0	1000	0	N	RR
RR00832	R00588[c] --> R04942[c]	0	1000	0	N	RR
RR00833	R00588[c] --> R08218[c]	0	1000	0	N	RR
RR00834	R00588[c] --> R09099[c]	0	1000	0	N	RR
RR00835	R00588[c] --> R02722[c]	0	1000	0	N	RR
RR00836	R00588[c] <=> R00945[c]	-1000	1000	0	Y	RR
RR00837	R00589[c] --> R00220[c]	0	1000	0	N	RR
RR00838	R00589[c] --> R00590[c]	0	1000	0	N	RR
RR00839	R00589[c] --> R00891[c]	0	1000	0	N	RR
RR00840	R00589[c] --> R01281[c]	0	1000	0	N	RR
RR00841	R00589[c] --> R01290[c]	0	1000	0	N	RR
RR00842	R00589[c] --> R03662[c]	0	1000	0	N	RR
RR00843	R00589[c] --> R04942[c]	0	1000	0	N	RR
RR00844	R00589[c] --> R08218[c]	0	1000	0	N	RR
RR00845	R00589[c] --> R09099[c]	0	1000	0	N	RR
RR00846	R00589[c] --> R02722[c]	0	1000	0	N	RR
RR00847	R00589[c] <=> R00945[c]	-1000	1000	0	Y	RR
RR00848	R00590[c] --> R08699[c]	0	1000	0	N	RR
RR00849	R00597[c] --> R00192[c]	0	1000	0	N	RR
RR00850	R00597[c] <=> R03805[c]	-1000	1000	0	Y	RR
RR00851	R00602[c] --> R00604[c]	0	1000	0	N	RR
RR00852	2 R00602[c] <=> R00614[c]	-1000	1000	0	Y	RR
RR00853	R00602[c] <=> R06982[c]	-1000	1000	0	Y	RR
RR00854	R00602[c] --> R01440[c]	0	1000	0	N	RR
RR00855	R00610[c] --> R00366[c]	0	1000	0	N	RR
RR00856	R00610[c] --> R00371[c]	0	1000	0	N	RR
RR00857	R00610[c] --> R00372[c]	0	1000	0	N	RR
RR00858	R00610[c] --> R00497[c]	0	1000	0	N	RR
RR00859	R00610[c] --> R00830[c]	0	1000	0	N	RR
RR00860	R00610[c] --> R00945[c]	0	1000	0	N	RR
RR00861	R00610[c] --> R01221[c]	0	1000	0	N	RR
RR00862	R00610[c] --> R03654[c]	0	1000	0	N	RR
RR00863	R00610[c] --> R03718[c]	0	1000	0	N	RR
RR00864	R00610[c] --> R06171[c]	0	1000	0	N	RR
RR00865	R00610[c] --> R08744[c]	0	1000	0	N	RR
RR00866	R00610[c] --> R03425[c]	0	1000	0	N	RR
RR00867	R00610[c] --> R00751[c]	0	1000	0	N	RR
RR00868	R00611[c] --> R00366[c]	0	1000	0	N	RR
RR00869	R00611[c] --> R00371[c]	0	1000	0	N	RR
RR00870	R00611[c] --> R00372[c]	0	1000	0	N	RR
RR00871	R00611[c] --> R00497[c]	0	1000	0	N	RR
RR00872	R00611[c] --> R00830[c]	0	1000	0	N	RR
RR00873	R00611[c] --> R00945[c]	0	1000	0	N	RR
RR00874	R00611[c] --> R01221[c]	0	1000	0	N	RR
RR00875	R00611[c] --> R03654[c]	0	1000	0	N	RR
RR00876	R00611[c] --> R03718[c]	0	1000	0	N	RR
RR00877	R00611[c] --> R06171[c]	0	1000	0	N	RR
RR00878	R00611[c] --> R08744[c]	0	1000	0	N	RR
RR00879	R00611[c] --> R03425[c]	0	1000	0	N	RR
RR00880	R00611[c] --> R00751[c]	0	1000	0	N	RR
RR00881	R00615[c] --> R02135[c]	0	1000	0	N	RR
RR00882	R00619[c] --> R00014[c]	0	1000	0	N	RR
RR00883	R00619[c] --> R00615[c]	0	1000	0	N	RR
RR00884	R00619[c] --> R00621[c]	0	1000	0	N	RR
RR00885	R00619[c] --> R07599[c]	0	1000	0	N	RR
RR00886	R00619[c] --> R07601[c]	0	1000	0	N	RR
RR00887	R00619[c] --> R07603[c]	0	1000	0	N	RR
RR00888	R00619[c] --> R10996[c]	0	1000	0	N	RR
RR00889	R00619[c] --> R11319[c]	0	1000	0	N	RR
RR00890	R00621[c] <=> R03316[c]	-1000	1000	0	Y	RR
RR00891	R00650[c] --> R00177[c]	0	1000	0	N	RR
RR00892	R00650[c] --> R03659[c]	0	1000	0	N	RR
RR00893	R00658[c] --> R00200[c]	0	1000	0	N	RR
RR00894	R00658[c] --> R02320[c]	0	1000	0	N	RR
RR00895	R00658[c] <=> R00726[c]	-1000	1000	0	Y	RR
RR00896	R00658[c] <=> R01518[c]	-1000	1000	0	Y	RR
RR00897	R00662[c] --> R00158[c]	0	1000	0	N	RR
RR00898	R00662[c] --> R00963[c]	0	1000	0	N	RR
RR00899	R00662[c] --> R00966[c]	0	1000	0	N	RR
RR00900	R00667[c] <=> R03314[c]	-1000	1000	0	Y	RR
RR00901	R00667[c] --> R00670[c]	0	1000	0	N	RR
RR00902	R00667[c] --> R01398[c]	0	1000	0	N	RR
RR00903	R00667[c] <=> R00671[c]	-1000	1000	0	Y	RR
RR00904	R00667[c] <=> R00672[c]	-1000	1000	0	Y	RR
RR00905	R00669[c] --> R00667[c]	0	1000	0	N	RR
RR00906	R00669[c] --> R00670[c]	0	1000	0	N	RR
RR00907	R00669[c] --> R01398[c]	0	1000	0	N	RR
RR00908	R00669[c] --> R00671[c]	0	1000	0	N	RR
RR00909	R00669[c] --> R00672[c]	0	1000	0	N	RR
RR00910	R00670[c] --> R01154[c]	0	1000	0	N	RR
RR00911	R00670[c] --> R01920[c]	0	1000	0	N	RR
RR00912	R00670[c] --> R01151[c]	0	1000	0	N	RR
RR00913	R00670[c] --> R01155[c]	0	1000	0	N	RR
RR00914	R00670[c] --> R08714[c]	0	1000	0	N	RR
RR00915	R00678[c] --> R01959[c]	0	1000	0	N	RR
RR00916	R00678[c] --> R03936[c]	0	1000	0	N	RR
RR00917	R00685[c] --> R02173[c]	0	1000	0	N	RR
RR00918	R00694[c] --> R00699[c]	0	1000	0	N	RR
RR00919	R00694[c] --> R01795[c]	0	1000	0	N	RR
RR00920	R00694[c] --> R03660[c]	0	1000	0	N	RR
RR00921	R00694[c] --> R01372[c]	0	1000	0	N	RR
RR00922	R00694[c] <=> R01378[c]	-1000	1000	0	Y	RR
RR00923	R00699[c] --> R02613[c]	0	1000	0	N	RR
RR00924	R00702[c] --> R02872[c]	0	1000	0	N	RR
RR00925	R00703[c] --> R00014[c]	0	1000	0	N	RR
RR00926	R00703[c] --> R00199[c]	0	1000	0	N	RR
RR00927	R00703[c] --> R00344[c]	0	1000	0	N	RR
RR00928	R00703[c] <=> R00782[c]	-1000	1000	0	Y	RR
RR00929	2 R00705[c] --> R00238[c]	0	1000	0	N	RR
RR00930	R00705[c] --> R00351[c]	0	1000	0	N	RR
RR00931	R00705[c] --> R00352[c]	0	1000	0	N	RR
RR00932	R00705[c] --> R00742[c]	0	1000	0	N	RR
RR00933	R00705[c] --> R01624[c]	0	1000	0	N	RR
RR00934	R00705[c] --> R01978[c]	0	1000	0	N	RR
RR00935	R00705[c] --> R02569[c]	0	1000	0	N	RR
RR00936	R00705[c] --> R04742[c]	0	1000	0	N	RR
RR00937	R00705[c] --> R04747[c]	0	1000	0	N	RR
RR00938	R00705[c] --> R00391[c]	0	1000	0	N	RR
RR00939	R00705[c] --> R00209[c]	0	1000	0	N	RR
RR00940	R00705[c] --> R00236[c]	0	1000	0	N	RR
RR00941	2 R00706[c] --> R00238[c]	0	1000	0	N	RR
RR00942	R00706[c] --> R00351[c]	0	1000	0	N	RR
RR00943	R00706[c] --> R00352[c]	0	1000	0	N	RR
RR00944	R00706[c] --> R00742[c]	0	1000	0	N	RR
RR00945	R00706[c] --> R01624[c]	0	1000	0	N	RR
RR00946	R00706[c] --> R01978[c]	0	1000	0	N	RR
RR00947	R00706[c] --> R02569[c]	0	1000	0	N	RR
RR00948	R00706[c] --> R04742[c]	0	1000	0	N	RR
RR00949	R00706[c] --> R04747[c]	0	1000	0	N	RR
RR00950	R00706[c] --> R00391[c]	0	1000	0	N	RR
RR00951	R00706[c] --> R00209[c]	0	1000	0	N	RR
RR00952	R00706[c] --> R00236[c]	0	1000	0	N	RR
RR00953	R00707[c] --> R00239[c]	0	1000	0	N	RR
RR00954	R00707[c] --> R00253[c]	0	1000	0	N	RR
RR00955	R00707[c] --> R00261[c]	0	1000	0	N	RR
RR00956	R00707[c] --> R00894[c]	0	1000	0	N	RR
RR00957	R00707[c] <=> R02287[c]	-1000	1000	0	Y	RR
RR00958	R00707[c] --> R05578[c]	0	1000	0	N	RR
RR00959	R00707[c] <=> R00260[c]	-1000	1000	0	Y	RR
RR00960	R00707[c] <=> R00708[c]	-1000	1000	0	Y	RR
RR00961	R00707[c] <=> R01248[c]	-1000	1000	0	Y	RR
RR00962	R00707[c] <=> R01251[c]	-1000	1000	0	Y	RR
RR00963	R00707[c] <=> R03314[c]	-1000	1000	0	Y	RR
RR00964	R00708[c] --> R00239[c]	0	1000	0	N	RR
RR00965	R00708[c] --> R00253[c]	0	1000	0	N	RR
RR00966	R00708[c] --> R00261[c]	0	1000	0	N	RR
RR00967	R00708[c] --> R00894[c]	0	1000	0	N	RR
RR00968	R00708[c] <=> R02287[c]	-1000	1000	0	Y	RR
RR00969	R00708[c] --> R05578[c]	0	1000	0	N	RR
RR00970	R00708[c] <=> R00260[c]	-1000	1000	0	Y	RR
RR00971	R00708[c] <=> R01248[c]	-1000	1000	0	Y	RR
RR00972	R00708[c] <=> R01251[c]	-1000	1000	0	Y	RR
RR00973	R00708[c] <=> R03314[c]	-1000	1000	0	Y	RR
RR00974	R00709[c] --> R00093[c]	0	1000	0	N	RR
RR00975	R00709[c] --> R00114[c]	0	1000	0	N	RR
RR00976	R00709[c] --> R00258[c]	0	1000	0	N	RR
RR00977	R00709[c] --> R00621[c]	0	1000	0	N	RR
RR00978	R00709[c] --> R03534[c]	0	1000	0	N	RR
RR00979	R00709[c] --> R08549[c]	0	1000	0	N	RR
RR00980	R00709[c] <=> R01324[c]	-1000	1000	0	Y	RR
RR00981	R00709[c] <=> R01899[c]	-1000	1000	0	Y	RR
RR00982	R00709[c] <=> R01900[c]	-1000	1000	0	Y	RR
RR00983	R00710[c] --> R00235[c]	0	1000	0	N	RR
RR00984	R00710[c] <=> R00711[c]	-1000	1000	0	Y	RR
RR00985	R00710[c] <=> R00746[c]	-1000	1000	0	Y	RR
RR00986	R00710[c] <=> R00754[c]	-1000	1000	0	Y	RR
RR00987	R00711[c] --> R00235[c]	0	1000	0	N	RR
RR00988	R00711[c] <=> R00746[c]	-1000	1000	0	Y	RR
RR00989	R00711[c] <=> R00754[c]	-1000	1000	0	Y	RR
RR00990	R00713[c] --> R00432[c]	0	1000	0	N	RR
RR00991	R00713[c] --> R00727[c]	0	1000	0	N	RR
RR00992	R00713[c] --> R02164[c]	0	1000	0	N	RR
RR00993	R00716[c] --> R02313[c]	0	1000	0	N	RR
RR00994	R00720[c] --> R01126[c]	0	1000	0	N	RR
RR00995	R00720[c] --> R01130[c]	0	1000	0	N	RR
RR00996	R00720[c] --> R01132[c]	0	1000	0	N	RR
RR00997	R00720[c] --> R01135[c]	0	1000	0	N	RR
RR00998	R00720[c] --> R01127[c]	0	1000	0	N	RR
RR00999	R00722[c] --> R00720[c]	0	1000	0	N	RR
RR01000	R00722[c] --> R00961[c]	0	1000	0	N	RR
RR01001	R00726[c] --> R00200[c]	0	1000	0	N	RR
RR01002	R00726[c] --> R02320[c]	0	1000	0	N	RR
RR01003	R00727[c] <=> R02570[c]	-1000	1000	0	Y	RR
RR01004	R00727[c] <=> R00833[c]	-1000	1000	0	Y	RR
RR01005	R00727[c] <=> R02164[c]	-1000	1000	0	Y	RR
RR01006	R00731[c] --> R02080[c]	0	1000	0	N	RR
RR01007	R00734[c] --> R02521[c]	0	1000	0	N	RR
RR01008	R00734[c] <=> R03342[c]	-1000	1000	0	Y	RR
RR01009	R00734[c] --> R00731[c]	0	1000	0	N	RR
RR01010	R00734[c] --> R00736[c]	0	1000	0	N	RR
RR01011	R00734[c] --> R01815[c]	0	1000	0	N	RR
RR01012	R00734[c] --> R02918[c]	0	1000	0	N	RR
RR01013	R00734[c] --> R03539[c]	0	1000	0	N	RR
RR01014	R00734[c] --> R02078[c]	0	1000	0	N	RR
RR01015	R00736[c] --> R02382[c]	0	1000	0	N	RR
RR01016	R00736[c] --> R02383[c]	0	1000	0	N	RR
RR01017	R00742[c] <=> R01626[c]	-1000	1000	0	Y	RR
RR01018	R00742[c] --> R10825[c]	0	1000	0	N	RR
RR01019	R00742[c] --> R11671[c]	0	1000	0	N	RR
RR01020	R00742[c] --> R09419[c]	0	1000	0	N	RR
RR01021	R00742[c] --> R01624[c]	0	1000	0	N	RR
RR01022	R00742[c] --> R01978[c]	0	1000	0	N	RR
RR01023	R00742[c] <=> R02569[c]	-1000	1000	0	Y	RR
RR01024	R00742[c] --> R04742[c]	0	1000	0	N	RR
RR01025	R00742[c] --> R04747[c]	0	1000	0	N	RR
RR01026	R00742[c] --> R00391[c]	0	1000	0	N	RR
RR01027	R00746[c] <=> R00754[c]	-1000	1000	0	Y	RR
RR01028	R00747[c] --> R00710[c]	0	1000	0	N	RR
RR01029	R00747[c] --> R00711[c]	0	1000	0	N	RR
RR01030	R00747[c] --> R00746[c]	0	1000	0	N	RR
RR01031	R00747[c] --> R00754[c]	0	1000	0	N	RR
RR01032	R00748[c] --> R00710[c]	0	1000	0	N	RR
RR01033	R00748[c] --> R00711[c]	0	1000	0	N	RR
RR01034	R00748[c] --> R00746[c]	0	1000	0	N	RR
RR01035	R00748[c] --> R00754[c]	0	1000	0	N	RR
RR01036	R00751[c] --> R00366[c]	0	1000	0	N	RR
RR01037	R00751[c] --> R00497[c]	0	1000	0	N	RR
RR01038	R00751[c] --> R00830[c]	0	1000	0	N	RR
RR01039	R00751[c] <=> R00945[c]	-1000	1000	0	Y	RR
RR01040	R00751[c] --> R01221[c]	0	1000	0	N	RR
RR01041	R00751[c] --> R03654[c]	0	1000	0	N	RR
RR01042	R00751[c] --> R03718[c]	0	1000	0	N	RR
RR01043	R00751[c] <=> R06171[c]	-1000	1000	0	Y	RR
RR01044	R00751[c] --> R08744[c]	0	1000	0	N	RR
RR01045	R00751[c] --> R03425[c]	0	1000	0	N	RR
RR01046	R00751[c] --> R00996[c]	0	1000	0	N	RR
RR01047	R00751[c] --> R01465[c]	0	1000	0	N	RR
RR01048	R00751[c] --> R03663[c]	0	1000	0	N	RR
RR01049	R00765[c] --> R04779[c]	0	1000	0	N	RR
RR01050	R00765[c] --> R01830[c]	0	1000	0	N	RR
RR01051	R00765[c] --> R01819[c]	0	1000	0	N	RR
RR01052	R00765[c] --> R02740[c]	0	1000	0	N	RR
RR01053	R00765[c] --> R03321[c]	0	1000	0	N	RR
RR01054	R00765[c] --> R01827[c]	0	1000	0	N	RR
RR01055	R00768[c] --> R00765[c]	0	1000	0	N	RR
RR01056	R00768[c] --> R02058[c]	0	1000	0	N	RR
RR01057	R00782[c] --> R00014[c]	0	1000	0	N	RR
RR01058	R00782[c] --> R00199[c]	0	1000	0	N	RR
RR01059	R00782[c] --> R00344[c]	0	1000	0	N	RR
RR01060	R00782[c] --> R00893[c]	0	1000	0	N	RR
RR01061	R00782[c] --> R00894[c]	0	1000	0	N	RR
RR01062	R00782[c] <=> R00896[c]	-1000	1000	0	Y	RR
RR01063	R00782[c] --> R03650[c]	0	1000	0	N	RR
RR01064	R00782[c] --> R07460[c]	0	1000	0	N	RR
RR01065	R00782[c] --> R11528[c]	0	1000	0	N	RR
RR01066	2 R00782[c] <=> R00892[c]	-1000	1000	0	Y	RR
RR01067	R00782[c] --> R00901[c]	0	1000	0	N	RR
RR01068	R00782[c] <=> R01001[c]	-1000	1000	0	Y	RR
RR01069	R00802[c] --> R00866[c]	0	1000	0	N	RR
RR01070	R00802[c] --> R03920[c]	0	1000	0	N	RR
RR01071	R00802[c] --> R00875[c]	0	1000	0	N	RR
RR01072	R00802[c] --> R00878[c]	0	1000	0	N	RR
RR01073	R00802[c] --> R00305[c]	0	1000	0	N	RR
RR01074	R00802[c] --> R01602[c]	0	1000	0	N	RR
RR01075	R00802[c] --> R01786[c]	0	1000	0	N	RR
RR01076	R00802[c] --> R05804[c]	0	1000	0	N	RR
RR01077	R00802[c] --> R09085[c]	0	1000	0	N	RR
RR01078	R00802[c] --> R01787[c]	0	1000	0	N	RR
RR01079	R00802[c] --> R01788[c]	0	1000	0	N	RR
RR01080	2 R00830[c] --> R00036[c]	0	1000	0	N	RR
RR01081	R00833[c] <=> R02570[c]	-1000	1000	0	Y	RR
RR01082	R00833[c] <=> R02765[c]	-1000	1000	0	Y	RR
RR01083	R00835[c] --> R02035[c]	0	1000	0	N	RR
RR01084	R00842[c] --> R01013[c]	0	1000	0	N	RR
RR01085	R00842[c] --> R01829[c]	0	1000	0	N	RR
RR01086	R00842[c] <=> R00848[c]	-1000	1000	0	Y	RR
RR01087	R00842[c] <=> R01015[c]	-1000	1000	0	Y	RR
RR01088	R00842[c] <=> R01070[c]	-1000	1000	0	Y	RR
RR01089	R00842[c] <=> R02568[c]	-1000	1000	0	Y	RR
RR01090	R00842[c] <=> R01069[c]	-1000	1000	0	Y	RR
RR01091	R00842[c] --> R00851[c]	0	1000	0	N	RR
RR01092	R00847[c] --> R00842[c]	0	1000	0	N	RR
RR01093	R00847[c] --> R00848[c]	0	1000	0	N	RR
RR01094	R00847[c] --> R00851[c]	0	1000	0	N	RR
RR01095	R00848[c] --> R01013[c]	0	1000	0	N	RR
RR01096	R00848[c] --> R01829[c]	0	1000	0	N	RR
RR01097	R00848[c] <=> R01015[c]	-1000	1000	0	Y	RR
RR01098	R00848[c] <=> R01070[c]	-1000	1000	0	Y	RR
RR01099	R00848[c] <=> R02568[c]	-1000	1000	0	Y	RR
RR01100	R00848[c] <=> R01069[c]	-1000	1000	0	Y	RR
RR01101	R00848[c] --> R00851[c]	0	1000	0	N	RR
RR01102	R00851[c] --> R02241[c]	0	1000	0	N	RR
RR01103	R00866[c] --> R02568[c]	0	1000	0	N	RR
RR01104	R00875[c] --> R00866[c]	0	1000	0	N	RR
RR01105	R00875[c] --> R03920[c]	0	1000	0	N	RR
RR01106	R00875[c] <=> R00878[c]	-1000	1000	0	Y	RR
RR01107	R00875[c] <=> R01787[c]	-1000	1000	0	Y	RR
RR01108	R00875[c] <=> R02926[c]	-1000	1000	0	Y	RR
RR01109	R00878[c] --> R00866[c]	0	1000	0	N	RR
RR01110	R00878[c] --> R03920[c]	0	1000	0	N	RR
RR01111	R00878[c] --> R00305[c]	0	1000	0	N	RR
RR01112	R00878[c] <=> R01602[c]	-1000	1000	0	Y	RR
RR01113	R00878[c] <=> R01786[c]	-1000	1000	0	Y	RR
RR01114	R00878[c] --> R05804[c]	0	1000	0	N	RR
RR01115	R00878[c] --> R09085[c]	0	1000	0	N	RR
RR01116	R00878[c] <=> R01787[c]	-1000	1000	0	Y	RR
RR01117	R00878[c] <=> R01788[c]	-1000	1000	0	Y	RR
RR01118	R00885[c] --> R00888[c]	0	1000	0	N	RR
RR01119	R00885[c] --> R01009[c]	0	1000	0	N	RR
RR01120	R00888[c] --> R05692[c]	0	1000	0	N	RR
RR01121	R00891[c] --> R00782[c]	0	1000	0	N	RR
RR01122	R00891[c] --> R00893[c]	0	1000	0	N	RR
RR01123	R00891[c] --> R00894[c]	0	1000	0	N	RR
RR01124	R00891[c] --> R00896[c]	0	1000	0	N	RR
RR01125	R00891[c] --> R03650[c]	0	1000	0	N	RR
RR01126	R00891[c] --> R07460[c]	0	1000	0	N	RR
RR01127	R00891[c] --> R11528[c]	0	1000	0	N	RR
RR01128	2 R00891[c] --> R00892[c]	0	1000	0	N	RR
RR01129	R00891[c] --> R00901[c]	0	1000	0	N	RR
RR01130	R00891[c] --> R01001[c]	0	1000	0	N	RR
RR01131	R00893[c] --> R02466[c]	0	1000	0	N	RR
RR01132	R00893[c] --> R02619[c]	0	1000	0	N	RR
RR01133	R00893[c] --> R02434[c]	0	1000	0	N	RR
RR01134	R00894[c] --> R00497[c]	0	1000	0	N	RR
RR01135	R00894[c] <=> R02743[c]	-1000	1000	0	Y	RR
RR01136	R00896[c] --> R03104[c]	0	1000	0	N	RR
RR01137	R00896[c] --> R03105[c]	0	1000	0	N	RR
RR01138	R00896[c] --> R00893[c]	0	1000	0	N	RR
RR01139	R00896[c] --> R00894[c]	0	1000	0	N	RR
RR01140	R00896[c] --> R03650[c]	0	1000	0	N	RR
RR01141	R00896[c] --> R07460[c]	0	1000	0	N	RR
RR01142	R00896[c] --> R11528[c]	0	1000	0	N	RR
RR01143	2 R00896[c] <=> R00892[c]	-1000	1000	0	Y	RR
RR01144	R00896[c] --> R00901[c]	0	1000	0	N	RR
RR01145	R00896[c] <=> R01001[c]	-1000	1000	0	Y	RR
RR01146	R00899[c] --> R00782[c]	0	1000	0	N	RR
RR01147	R00899[c] --> R00893[c]	0	1000	0	N	RR
RR01148	R00899[c] --> R00894[c]	0	1000	0	N	RR
RR01149	R00899[c] --> R00896[c]	0	1000	0	N	RR
RR01150	R00899[c] --> R03650[c]	0	1000	0	N	RR
RR01151	R00899[c] --> R07460[c]	0	1000	0	N	RR
RR01152	R00899[c] --> R11528[c]	0	1000	0	N	RR
RR01153	2 R00899[c] --> R00892[c]	0	1000	0	N	RR
RR01154	R00899[c] --> R00901[c]	0	1000	0	N	RR
RR01155	R00899[c] --> R01001[c]	0	1000	0	N	RR
RR01156	R00899[c] --> R00366[c]	0	1000	0	N	RR
RR01157	R00899[c] --> R00367[c]	0	1000	0	N	RR
RR01158	R00899[c] --> R00371[c]	0	1000	0	N	RR
RR01159	R00899[c] --> R00372[c]	0	1000	0	N	RR
RR01160	R00899[c] --> R00497[c]	0	1000	0	N	RR
RR01161	R00899[c] --> R00830[c]	0	1000	0	N	RR
RR01162	R00899[c] --> R00945[c]	0	1000	0	N	RR
RR01163	R00899[c] --> R01221[c]	0	1000	0	N	RR
RR01164	R00899[c] --> R03654[c]	0	1000	0	N	RR
RR01165	R00899[c] --> R03718[c]	0	1000	0	N	RR
RR01166	R00899[c] --> R06171[c]	0	1000	0	N	RR
RR01167	R00899[c] --> R08744[c]	0	1000	0	N	RR
RR01168	R00899[c] --> R03425[c]	0	1000	0	N	RR
RR01169	R00899[c] --> R00751[c]	0	1000	0	N	RR
RR01170	R00904[c] --> R00908[c]	0	1000	0	N	RR
RR01171	R00904[c] --> R00905[c]	0	1000	0	N	RR
RR01172	R00905[c] <=> R00908[c]	-1000	1000	0	Y	RR
RR01173	R00905[c] <=> R02269[c]	-1000	1000	0	Y	RR
RR01174	R00908[c] --> R00705[c]	0	1000	0	N	RR
RR01175	R00908[c] --> R00706[c]	0	1000	0	N	RR
RR01176	R00908[c] <=> R01611[c]	-1000	1000	0	Y	RR
RR01177	R00908[c] <=> R01608[c]	-1000	1000	0	Y	RR
RR01178	R00922[c] --> R00926[c]	0	1000	0	N	RR
RR01179	R00922[c] --> R01859[c]	0	1000	0	N	RR
RR01180	R00922[c] --> R04432[c]	0	1000	0	N	RR
RR01181	R00922[c] --> R04546[c]	0	1000	0	N	RR
RR01182	R00922[c] --> R00924[c]	0	1000	0	N	RR
RR01183	R00924[c] <=> R00926[c]	-1000	1000	0	Y	RR
RR01184	R00924[c] --> R01859[c]	0	1000	0	N	RR
RR01185	R00924[c] <=> R04432[c]	-1000	1000	0	Y	RR
RR01186	R00924[c] --> R04546[c]	0	1000	0	N	RR
RR01187	R00924[c] <=> R03045[c]	-1000	1000	0	Y	RR
RR01188	R00926[c] <=> R01354[c]	-1000	1000	0	Y	RR
RR01189	R00926[c] --> R01859[c]	0	1000	0	N	RR
RR01190	R00926[c] <=> R04432[c]	-1000	1000	0	Y	RR
RR01191	R00926[c] --> R04546[c]	0	1000	0	N	RR
RR01192	R00927[c] --> R00926[c]	0	1000	0	N	RR
RR01193	R00927[c] --> R01859[c]	0	1000	0	N	RR
RR01194	R00927[c] --> R04432[c]	0	1000	0	N	RR
RR01195	R00927[c] --> R04546[c]	0	1000	0	N	RR
RR01196	R00927[c] --> R00924[c]	0	1000	0	N	RR
RR01197	2 R00927[c] --> R00238[c]	0	1000	0	N	RR
RR01198	R00927[c] --> R00351[c]	0	1000	0	N	RR
RR01199	R00927[c] --> R00352[c]	0	1000	0	N	RR
RR01200	R00927[c] --> R00742[c]	0	1000	0	N	RR
RR01201	R00927[c] --> R01624[c]	0	1000	0	N	RR
RR01202	R00927[c] --> R01978[c]	0	1000	0	N	RR
RR01203	R00927[c] --> R02569[c]	0	1000	0	N	RR
RR01204	R00927[c] --> R04742[c]	0	1000	0	N	RR
RR01205	R00927[c] --> R04747[c]	0	1000	0	N	RR
RR01206	R00927[c] --> R00391[c]	0	1000	0	N	RR
RR01207	R00927[c] --> R00209[c]	0	1000	0	N	RR
RR01208	R00927[c] --> R00236[c]	0	1000	0	N	RR
RR01209	R00935[c] --> R00926[c]	0	1000	0	N	RR
RR01210	R00935[c] --> R01859[c]	0	1000	0	N	RR
RR01211	R00935[c] --> R04432[c]	0	1000	0	N	RR
RR01212	R00935[c] --> R04546[c]	0	1000	0	N	RR
RR01213	R00935[c] --> R00924[c]	0	1000	0	N	RR
RR01214	R00936[c] <=> R00939[c]	-1000	1000	0	Y	RR
RR01215	R00936[c] <=> R00942[c]	-1000	1000	0	Y	RR
RR01216	R00936[c] --> R00943[c]	0	1000	0	N	RR
RR01217	R00936[c] --> R04125[c]	0	1000	0	N	RR
RR01218	R00936[c] <=> R00946[c]	-1000	1000	0	Y	RR
RR01219	R00936[c] <=> R04560[c]	-1000	1000	0	Y	RR
RR01220	R00936[c] <=> R02101[c]	-1000	1000	0	Y	RR
RR01221	R00936[c] <=> R02235[c]	-1000	1000	0	Y	RR
RR01222	R00936[c] <=> R02236[c]	-1000	1000	0	Y	RR
RR01223	R00937[c] --> R00939[c]	0	1000	0	N	RR
RR01224	R00937[c] --> R00942[c]	0	1000	0	N	RR
RR01225	R00937[c] --> R00943[c]	0	1000	0	N	RR
RR01226	R00937[c] --> R04125[c]	0	1000	0	N	RR
RR01227	R00937[c] --> R00936[c]	0	1000	0	N	RR
RR01228	R00937[c] --> R00946[c]	0	1000	0	N	RR
RR01229	R00937[c] --> R04560[c]	0	1000	0	N	RR
RR01230	R00939[c] <=> R02101[c]	-1000	1000	0	Y	RR
RR01231	R00939[c] <=> R02235[c]	-1000	1000	0	Y	RR
RR01232	R00939[c] <=> R02236[c]	-1000	1000	0	Y	RR
RR01233	R00939[c] <=> R00942[c]	-1000	1000	0	Y	RR
RR01234	R00939[c] --> R00943[c]	0	1000	0	N	RR
RR01235	R00939[c] --> R04125[c]	0	1000	0	N	RR
RR01236	R00939[c] <=> R00946[c]	-1000	1000	0	Y	RR
RR01237	R00939[c] <=> R04560[c]	-1000	1000	0	Y	RR
RR01238	R00940[c] --> R00939[c]	0	1000	0	N	RR
RR01239	R00940[c] --> R00942[c]	0	1000	0	N	RR
RR01240	R00940[c] --> R00943[c]	0	1000	0	N	RR
RR01241	R00940[c] --> R04125[c]	0	1000	0	N	RR
RR01242	R00940[c] --> R00936[c]	0	1000	0	N	RR
RR01243	R00940[c] --> R00946[c]	0	1000	0	N	RR
RR01244	R00940[c] --> R04560[c]	0	1000	0	N	RR
RR01245	R00941[c] --> R00939[c]	0	1000	0	N	RR
RR01246	R00941[c] --> R00942[c]	0	1000	0	N	RR
RR01247	R00941[c] <=> R00943[c]	-1000	1000	0	Y	RR
RR01248	R00941[c] --> R04125[c]	0	1000	0	N	RR
RR01249	R00941[c] --> R00936[c]	0	1000	0	N	RR
RR01250	R00941[c] --> R00946[c]	0	1000	0	N	RR
RR01251	R00941[c] <=> R04560[c]	-1000	1000	0	Y	RR
RR01252	R00942[c] --> R00943[c]	0	1000	0	N	RR
RR01253	R00942[c] --> R04125[c]	0	1000	0	N	RR
RR01254	R00942[c] <=> R00946[c]	-1000	1000	0	Y	RR
RR01255	R00942[c] <=> R04560[c]	-1000	1000	0	Y	RR
RR01256	R00943[c] <=> R04560[c]	-1000	1000	0	Y	RR
RR01257	R00943[c] <=> R03940[c]	-1000	1000	0	Y	RR
RR01258	R00943[c] --> R01655[c]	0	1000	0	N	RR
RR01259	R00945[c] --> R00220[c]	0	1000	0	N	RR
RR01260	R00945[c] --> R00590[c]	0	1000	0	N	RR
RR01261	R00945[c] --> R00891[c]	0	1000	0	N	RR
RR01262	R00945[c] --> R01281[c]	0	1000	0	N	RR
RR01263	R00945[c] --> R01290[c]	0	1000	0	N	RR
RR01264	R00945[c] --> R03662[c]	0	1000	0	N	RR
RR01265	R00945[c] --> R04942[c]	0	1000	0	N	RR
RR01266	R00945[c] --> R08218[c]	0	1000	0	N	RR
RR01267	R00945[c] --> R09099[c]	0	1000	0	N	RR
RR01268	R00945[c] --> R02722[c]	0	1000	0	N	RR
RR01269	R00945[c] --> R00366[c]	0	1000	0	N	RR
RR01270	R00945[c] --> R00497[c]	0	1000	0	N	RR
RR01271	R00945[c] --> R00830[c]	0	1000	0	N	RR
RR01272	R00945[c] --> R01221[c]	0	1000	0	N	RR
RR01273	R00945[c] --> R03654[c]	0	1000	0	N	RR
RR01274	R00945[c] --> R03718[c]	0	1000	0	N	RR
RR01275	R00945[c] <=> R06171[c]	-1000	1000	0	Y	RR
RR01276	R00945[c] --> R08744[c]	0	1000	0	N	RR
RR01277	R00945[c] --> R03425[c]	0	1000	0	N	RR
RR01278	R00945[c] <=> R01218[c]	-1000	1000	0	Y	RR
RR01279	R00945[c] <=> R01220[c]	-1000	1000	0	Y	RR
RR01280	R00945[c] --> R01224[c]	0	1000	0	N	RR
RR01281	R00945[c] <=> R02101[c]	-1000	1000	0	Y	RR
RR01282	R00945[c] --> R07168[c]	0	1000	0	N	RR
RR01283	R00946[c] --> R00943[c]	0	1000	0	N	RR
RR01284	R00946[c] --> R04125[c]	0	1000	0	N	RR
RR01285	R00946[c] <=> R04560[c]	-1000	1000	0	Y	RR
RR01286	R00959[c] --> R00835[c]	0	1000	0	N	RR
RR01287	R00959[c] <=> R01788[c]	-1000	1000	0	Y	RR
RR01288	R00959[c] <=> R02739[c]	-1000	1000	0	Y	RR
RR01289	R00959[c] <=> R02740[c]	-1000	1000	0	Y	RR
RR01290	R00959[c] --> R07324[c]	0	1000	0	N	RR
RR01291	R00959[c] <=> R01786[c]	-1000	1000	0	Y	RR
RR01292	R00959[c] --> R00289[c]	0	1000	0	N	RR
RR01293	R00959[c] --> R02328[c]	0	1000	0	N	RR
RR01294	R00961[c] --> R01126[c]	0	1000	0	N	RR
RR01295	R00961[c] --> R01130[c]	0	1000	0	N	RR
RR01296	R00961[c] --> R01132[c]	0	1000	0	N	RR
RR01297	R00961[c] --> R01135[c]	0	1000	0	N	RR
RR01298	R00961[c] --> R01127[c]	0	1000	0	N	RR
RR01299	R00962[c] --> R00512[c]	0	1000	0	N	RR
RR01300	R00963[c] <=> R00964[c]	-1000	1000	0	Y	RR
RR01301	R00963[c] <=> R00967[c]	-1000	1000	0	Y	RR
RR01302	R00963[c] <=> R00968[c]	-1000	1000	0	Y	RR
RR01303	R00963[c] <=> R00970[c]	-1000	1000	0	Y	RR
RR01304	R00963[c] <=> R01549[c]	-1000	1000	0	Y	RR
RR01305	R00963[c] --> R01876[c]	0	1000	0	N	RR
RR01306	R00963[c] <=> R01880[c]	-1000	1000	0	Y	RR
RR01307	R00963[c] <=> R02097[c]	-1000	1000	0	Y	RR
RR01308	R00963[c] <=> R02327[c]	-1000	1000	0	Y	RR
RR01309	R00963[c] <=> R02332[c]	-1000	1000	0	Y	RR
RR01310	R00964[c] --> R00158[c]	0	1000	0	N	RR
RR01311	R00964[c] --> R00966[c]	0	1000	0	N	RR
RR01312	R00965[c] --> R00158[c]	0	1000	0	N	RR
RR01313	R00965[c] --> R00963[c]	0	1000	0	N	RR
RR01314	R00965[c] --> R00966[c]	0	1000	0	N	RR
RR01315	R00966[c] <=> R01055[c]	-1000	1000	0	Y	RR
RR01316	R00966[c] <=> R00978[c]	-1000	1000	0	Y	RR
RR01317	R00966[c] <=> R01876[c]	-1000	1000	0	Y	RR
RR01318	R00966[c] <=> R02484[c]	-1000	1000	0	Y	RR
RR01319	R00966[c] --> R00963[c]	0	1000	0	N	RR
RR01320	R00967[c] --> R00158[c]	0	1000	0	N	RR
RR01321	R00967[c] --> R00966[c]	0	1000	0	N	RR
RR01322	R00968[c] --> R00158[c]	0	1000	0	N	RR
RR01323	R00968[c] --> R00966[c]	0	1000	0	N	RR
RR01324	R00969[c] --> R00443[c]	0	1000	0	N	RR
RR01325	R00969[c] --> R00571[c]	0	1000	0	N	RR
RR01326	R00969[c] --> R00573[c]	0	1000	0	N	RR
RR01327	R00969[c] --> R00662[c]	0	1000	0	N	RR
RR01328	R00969[c] --> R00157[c]	0	1000	0	N	RR
RR01329	R00969[c] --> R00156[c]	0	1000	0	N	RR
RR01330	R00970[c] --> R00158[c]	0	1000	0	N	RR
RR01331	R00970[c] --> R00966[c]	0	1000	0	N	RR
RR01332	R00978[c] <=> R01055[c]	-1000	1000	0	Y	RR
RR01333	R00978[c] <=> R01876[c]	-1000	1000	0	Y	RR
RR01334	R00978[c] <=> R02484[c]	-1000	1000	0	Y	RR
RR01335	R00978[c] <=> R02269[c]	-1000	1000	0	Y	RR
RR01336	R00996[c] --> R10991[c]	0	1000	0	N	RR
RR01337	R00996[c] --> R10992[c]	0	1000	0	N	RR
RR01338	R00996[c] --> R10996[c]	0	1000	0	N	RR
RR01339	R00996[c] --> R01000[c]	0	1000	0	N	RR
RR01340	R00996[c] --> R01001[c]	0	1000	0	N	RR
RR01341	R01000[c] <=> R10991[c]	-1000	1000	0	Y	RR
RR01342	R01000[c] <=> R10992[c]	-1000	1000	0	Y	RR
RR01343	R01000[c] --> R10996[c]	0	1000	0	N	RR
RR01344	R01000[c] <=> R01001[c]	-1000	1000	0	Y	RR
RR01345	R01001[c] --> R00893[c]	0	1000	0	N	RR
RR01346	R01001[c] --> R00894[c]	0	1000	0	N	RR
RR01347	R01001[c] --> R03650[c]	0	1000	0	N	RR
RR01348	R01001[c] --> R07460[c]	0	1000	0	N	RR
RR01349	R01001[c] --> R11528[c]	0	1000	0	N	RR
RR01350	2 R01001[c] <=> R00892[c]	-1000	1000	0	Y	RR
RR01351	R01001[c] --> R00901[c]	0	1000	0	N	RR
RR01352	R01001[c] <=> R10992[c]	-1000	1000	0	Y	RR
RR01353	R01001[c] --> R10996[c]	0	1000	0	N	RR
RR01354	R01004[c] --> R01005[c]	0	1000	0	N	RR
RR01355	R01004[c] --> R01009[c]	0	1000	0	N	RR
RR01356	R01004[c] --> R05969[c]	0	1000	0	N	RR
RR01357	R01011[c] --> R01013[c]	0	1000	0	N	RR
RR01358	R01011[c] --> R01829[c]	0	1000	0	N	RR
RR01359	R01011[c] --> R00842[c]	0	1000	0	N	RR
RR01360	R01011[c] --> R00848[c]	0	1000	0	N	RR
RR01361	R01011[c] --> R01015[c]	0	1000	0	N	RR
RR01362	R01011[c] --> R01070[c]	0	1000	0	N	RR
RR01363	R01011[c] --> R02568[c]	0	1000	0	N	RR
RR01364	R01011[c] --> R01069[c]	0	1000	0	N	RR
RR01365	R01013[c] --> R04311[c]	0	1000	0	N	RR
RR01366	R01015[c] --> R01013[c]	0	1000	0	N	RR
RR01367	R01015[c] --> R01829[c]	0	1000	0	N	RR
RR01368	R01015[c] <=> R01070[c]	-1000	1000	0	Y	RR
RR01369	R01015[c] <=> R02568[c]	-1000	1000	0	Y	RR
RR01370	R01015[c] <=> R01069[c]	-1000	1000	0	Y	RR
RR01371	R01015[c] <=> R01061[c]	-1000	1000	0	Y	RR
RR01372	R01015[c] --> R07456[c]	0	1000	0	N	RR
RR01373	R01015[c] <=> R01641[c]	-1000	1000	0	Y	RR
RR01374	R01015[c] <=> R01827[c]	-1000	1000	0	Y	RR
RR01375	R01015[c] <=> R01830[c]	-1000	1000	0	Y	RR
RR01376	R01015[c] <=> R01066[c]	-1000	1000	0	Y	RR
RR01377	R01018[c] --> R01005[c]	0	1000	0	N	RR
RR01378	R01018[c] --> R01009[c]	0	1000	0	N	RR
RR01379	R01018[c] --> R05969[c]	0	1000	0	N	RR
RR01380	R01021[c] --> R01890[c]	0	1000	0	N	RR
RR01381	R01023[c] <=> R01026[c]	-1000	1000	0	Y	RR
RR01382	R01025[c] --> R02565[c]	0	1000	0	N	RR
RR01383	R01025[c] --> R02566[c]	0	1000	0	N	RR
RR01384	R01026[c] --> R01021[c]	0	1000	0	N	RR
RR01385	R01026[c] --> R01025[c]	0	1000	0	N	RR
RR01386	R01030[c] --> R00842[c]	0	1000	0	N	RR
RR01387	R01030[c] --> R00848[c]	0	1000	0	N	RR
RR01388	R01030[c] --> R00851[c]	0	1000	0	N	RR
RR01389	R01030[c] --> R01021[c]	0	1000	0	N	RR
RR01390	R01030[c] --> R01023[c]	0	1000	0	N	RR
RR01391	R01030[c] --> R01025[c]	0	1000	0	N	RR
RR01392	R01036[c] --> R01059[c]	0	1000	0	N	RR
RR01393	R01036[c] <=> R01752[c]	-1000	1000	0	Y	RR
RR01394	R01036[c] <=> R01041[c]	-1000	1000	0	Y	RR
RR01395	R01036[c] <=> R02568[c]	-1000	1000	0	Y	RR
RR01396	R01036[c] --> R00847[c]	0	1000	0	N	RR
RR01397	R01036[c] <=> R01034[c]	-1000	1000	0	Y	RR
RR01398	R01036[c] <=> R01039[c]	-1000	1000	0	Y	RR
RR01399	R01036[c] <=> R01104[c]	-1000	1000	0	Y	RR
RR01400	R01041[c] --> R01059[c]	0	1000	0	N	RR
RR01401	R01041[c] <=> R01752[c]	-1000	1000	0	Y	RR
RR01402	R01041[c] <=> R02568[c]	-1000	1000	0	Y	RR
RR01403	R01041[c] --> R00847[c]	0	1000	0	N	RR
RR01404	R01041[c] <=> R01034[c]	-1000	1000	0	Y	RR
RR01405	R01041[c] <=> R01039[c]	-1000	1000	0	Y	RR
RR01406	R01041[c] <=> R01104[c]	-1000	1000	0	Y	RR
RR01407	R01049[c] --> R01072[c]	0	1000	0	N	RR
RR01408	R01049[c] --> R01870[c]	0	1000	0	N	RR
RR01409	R01051[c] --> R01049[c]	0	1000	0	N	RR
RR01410	R01051[c] <=> R01056[c]	-1000	1000	0	Y	RR
RR01411	R01051[c] --> R11553[c]	0	1000	0	N	RR
RR01412	R01051[c] <=> R01057[c]	-1000	1000	0	Y	RR
RR01413	R01051[c] <=> R01641[c]	-1000	1000	0	Y	RR
RR01414	R01054[c] --> R01049[c]	0	1000	0	N	RR
RR01415	R01054[c] --> R01056[c]	0	1000	0	N	RR
RR01416	R01054[c] <=> R11553[c]	-1000	1000	0	Y	RR
RR01417	R01054[c] --> R01051[c]	0	1000	0	N	RR
RR01418	R01054[c] --> R01057[c]	0	1000	0	N	RR
RR01419	R01054[c] --> R01641[c]	0	1000	0	N	RR
RR01420	R01055[c] --> R11180[c]	0	1000	0	N	RR
RR01421	R01055[c] <=> R01876[c]	-1000	1000	0	Y	RR
RR01422	R01055[c] <=> R02484[c]	-1000	1000	0	Y	RR
RR01423	R01056[c] <=> R01529[c]	-1000	1000	0	Y	RR
RR01424	R01056[c] --> R07456[c]	0	1000	0	N	RR
RR01425	R01056[c] --> R01049[c]	0	1000	0	N	RR
RR01426	R01056[c] --> R11553[c]	0	1000	0	N	RR
RR01427	R01056[c] <=> R01057[c]	-1000	1000	0	Y	RR
RR01428	R01056[c] <=> R01641[c]	-1000	1000	0	Y	RR
RR01429	R01057[c] --> R01049[c]	0	1000	0	N	RR
RR01430	R01057[c] --> R11553[c]	0	1000	0	N	RR
RR01431	R01057[c] <=> R01641[c]	-1000	1000	0	Y	RR
RR01432	R01059[c] --> R01015[c]	0	1000	0	N	RR
RR01433	R01059[c] --> R01061[c]	0	1000	0	N	RR
RR01434	R01059[c] --> R07456[c]	0	1000	0	N	RR
RR01435	R01059[c] --> R01641[c]	0	1000	0	N	RR
RR01436	R01059[c] --> R01827[c]	0	1000	0	N	RR
RR01437	R01059[c] --> R01830[c]	0	1000	0	N	RR
RR01438	R01059[c] --> R01066[c]	0	1000	0	N	RR
RR01439	R01059[c] --> R01070[c]	0	1000	0	N	RR
RR01440	R01059[c] --> R01069[c]	0	1000	0	N	RR
RR01441	R01061[c] --> R01515[c]	0	1000	0	N	RR
RR01442	R01061[c] <=> R01512[c]	-1000	1000	0	Y	RR
RR01443	R01061[c] --> R07456[c]	0	1000	0	N	RR
RR01444	R01061[c] <=> R01641[c]	-1000	1000	0	Y	RR
RR01445	R01061[c] <=> R01827[c]	-1000	1000	0	Y	RR
RR01446	R01061[c] <=> R01830[c]	-1000	1000	0	Y	RR
RR01447	R01061[c] <=> R01066[c]	-1000	1000	0	Y	RR
RR01448	R01061[c] <=> R01070[c]	-1000	1000	0	Y	RR
RR01449	R01061[c] <=> R01069[c]	-1000	1000	0	Y	RR
RR01450	R01066[c] --> R07456[c]	0	1000	0	N	RR
RR01451	R01066[c] <=> R01641[c]	-1000	1000	0	Y	RR
RR01452	R01066[c] <=> R01827[c]	-1000	1000	0	Y	RR
RR01453	R01066[c] <=> R01830[c]	-1000	1000	0	Y	RR
RR01454	R01066[c] <=> R01070[c]	-1000	1000	0	Y	RR
RR01455	R01066[c] <=> R01069[c]	-1000	1000	0	Y	RR
RR01456	R01066[c] <=> R02749[c]	-1000	1000	0	Y	RR
RR01457	R01066[c] <=> R02750[c]	-1000	1000	0	Y	RR
RR01458	R01070[c] --> R01013[c]	0	1000	0	N	RR
RR01459	R01070[c] --> R01829[c]	0	1000	0	N	RR
RR01460	R01070[c] <=> R02568[c]	-1000	1000	0	Y	RR
RR01461	R01070[c] <=> R01069[c]	-1000	1000	0	Y	RR
RR01462	R01070[c] --> R04780[c]	0	1000	0	N	RR
RR01463	R01070[c] --> R07456[c]	0	1000	0	N	RR
RR01464	R01070[c] <=> R01641[c]	-1000	1000	0	Y	RR
RR01465	R01070[c] <=> R01827[c]	-1000	1000	0	Y	RR
RR01466	R01070[c] <=> R01830[c]	-1000	1000	0	Y	RR
RR01467	R01072[c] --> R04144[c]	0	1000	0	N	RR
RR01468	R01074[c] --> R05145[c]	0	1000	0	N	RR
RR01469	R01077[c] --> R00716[c]	0	1000	0	N	RR
RR01470	R01077[c] --> R03658[c]	0	1000	0	N	RR
RR01471	R01077[c] --> R00462[c]	0	1000	0	N	RR
RR01472	R01077[c] --> R01074[c]	0	1000	0	N	RR
RR01473	R01082[c] <=> R02164[c]	-1000	1000	0	Y	RR
RR01474	R01083[c] --> R00127[c]	0	1000	0	N	RR
RR01475	R01083[c] --> R00181[c]	0	1000	0	N	RR
RR01476	R01083[c] --> R00183[c]	0	1000	0	N	RR
RR01477	R01083[c] --> R00190[c]	0	1000	0	N	RR
RR01478	R01083[c] --> R00185[c]	0	1000	0	N	RR
RR01479	R01085[c] --> R01082[c]	0	1000	0	N	RR
RR01480	R01085[c] --> R02164[c]	0	1000	0	N	RR
RR01481	R01085[c] --> R00014[c]	0	1000	0	N	RR
RR01482	R01085[c] --> R00199[c]	0	1000	0	N	RR
RR01483	R01085[c] --> R00209[c]	0	1000	0	N	RR
RR01484	R01085[c] --> R00344[c]	0	1000	0	N	RR
RR01485	R01085[c] --> R00214[c]	0	1000	0	N	RR
RR01486	R01085[c] --> R00216[c]	0	1000	0	N	RR
RR01487	R01085[c] --> R00470[c]	0	1000	0	N	RR
RR01488	R01085[c] --> R00703[c]	0	1000	0	N	RR
RR01489	R01085[c] --> R00782[c]	0	1000	0	N	RR
RR01490	R01086[c] --> R00554[c]	0	1000	0	N	RR
RR01491	2 R01086[c] --> R00557[c]	0	1000	0	N	RR
RR01492	R01086[c] --> R00558[c]	0	1000	0	N	RR
RR01493	R01086[c] --> R00565[c]	0	1000	0	N	RR
RR01494	R01086[c] --> R03646[c]	0	1000	0	N	RR
RR01495	R01086[c] --> R00566[c]	0	1000	0	N	RR
RR01496	R01086[c] --> R08197[c]	0	1000	0	N	RR
RR01497	R01086[c] --> R11604[c]	0	1000	0	N	RR
RR01498	R01086[c] --> R00567[c]	0	1000	0	N	RR
RR01499	R01086[c] --> R01082[c]	0	1000	0	N	RR
RR01500	R01086[c] --> R02164[c]	0	1000	0	N	RR
RR01501	R01090[c] --> R07601[c]	0	1000	0	N	RR
RR01502	R01090[c] --> R03657[c]	0	1000	0	N	RR
RR01503	R01092[c] --> R00955[c]	0	1000	0	N	RR
RR01504	R01093[c] <=> R01095[c]	-1000	1000	0	Y	RR
RR01505	R01093[c] --> R10619[c]	0	1000	0	N	RR
RR01506	R01093[c] <=> R01104[c]	-1000	1000	0	Y	RR
RR01507	R01093[c] <=> R01194[c]	-1000	1000	0	Y	RR
RR01508	R01093[c] <=> R01329[c]	-1000	1000	0	Y	RR
RR01509	R01093[c] <=> R02926[c]	-1000	1000	0	Y	RR
RR01510	R01095[c] --> R10619[c]	0	1000	0	N	RR
RR01511	R01095[c] <=> R01104[c]	-1000	1000	0	Y	RR
RR01512	R01095[c] <=> R01194[c]	-1000	1000	0	Y	RR
RR01513	R01095[c] <=> R01329[c]	-1000	1000	0	Y	RR
RR01514	R01095[c] <=> R02926[c]	-1000	1000	0	Y	RR
RR01515	R01101[c] --> R01093[c]	0	1000	0	N	RR
RR01516	R01101[c] --> R01095[c]	0	1000	0	N	RR
RR01517	R01101[c] --> R10619[c]	0	1000	0	N	RR
RR01518	R01101[c] --> R01104[c]	0	1000	0	N	RR
RR01519	R01101[c] --> R01194[c]	0	1000	0	N	RR
RR01520	R01101[c] --> R01329[c]	0	1000	0	N	RR
RR01521	R01101[c] --> R02926[c]	0	1000	0	N	RR
RR01522	R01101[c] --> R00305[c]	0	1000	0	N	RR
RR01523	R01101[c] --> R00878[c]	0	1000	0	N	RR
RR01524	R01101[c] --> R01602[c]	0	1000	0	N	RR
RR01525	R01101[c] --> R01786[c]	0	1000	0	N	RR
RR01526	R01101[c] --> R05804[c]	0	1000	0	N	RR
RR01527	R01101[c] --> R09085[c]	0	1000	0	N	RR
RR01528	R01101[c] --> R01787[c]	0	1000	0	N	RR
RR01529	R01101[c] --> R01788[c]	0	1000	0	N	RR
RR01530	R01103[c] --> R00802[c]	0	1000	0	N	RR
RR01531	R01104[c] --> R10619[c]	0	1000	0	N	RR
RR01532	R01104[c] <=> R01194[c]	-1000	1000	0	Y	RR
RR01533	R01104[c] <=> R01329[c]	-1000	1000	0	Y	RR
RR01534	R01104[c] <=> R02926[c]	-1000	1000	0	Y	RR
RR01535	R01104[c] --> R00847[c]	0	1000	0	N	RR
RR01536	R01104[c] <=> R01034[c]	-1000	1000	0	Y	RR
RR01537	R01104[c] <=> R01039[c]	-1000	1000	0	Y	RR
RR01538	R01117[c] --> R01115[c]	0	1000	0	N	RR
RR01539	R01117[c] --> R01811[c]	0	1000	0	N	RR
RR01540	R01117[c] --> R01803[c]	0	1000	0	N	RR
RR01541	R01121[c] --> R01123[c]	0	1000	0	N	RR
RR01542	R01121[c] --> R01658[c]	0	1000	0	N	RR
RR01543	R01121[c] --> R02003[c]	0	1000	0	N	RR
RR01544	R01121[c] --> R02061[c]	0	1000	0	N	RR
RR01545	R01123[c] --> R01122[c]	0	1000	0	N	RR
RR01546	R01123[c] --> R01658[c]	0	1000	0	N	RR
RR01547	R01123[c] --> R02003[c]	0	1000	0	N	RR
RR01548	R01123[c] --> R02061[c]	0	1000	0	N	RR
RR01549	R01126[c] --> R01863[c]	0	1000	0	N	RR
RR01550	R01127[c] --> R01126[c]	0	1000	0	N	RR
RR01551	R01127[c] --> R01130[c]	0	1000	0	N	RR
RR01552	R01127[c] <=> R01132[c]	-1000	1000	0	Y	RR
RR01553	R01127[c] --> R01135[c]	0	1000	0	N	RR
RR01554	R01130[c] --> R01230[c]	0	1000	0	N	RR
RR01555	R01130[c] --> R01231[c]	0	1000	0	N	RR
RR01556	R01130[c] --> R02719[c]	0	1000	0	N	RR
RR01557	R01130[c] --> R02142[c]	0	1000	0	N	RR
RR01558	R01132[c] --> R01768[c]	0	1000	0	N	RR
RR01559	R01132[c] --> R01769[c]	0	1000	0	N	RR
RR01560	R01132[c] <=> R01863[c]	-1000	1000	0	Y	RR
RR01561	R01132[c] --> R01126[c]	0	1000	0	N	RR
RR01562	R01132[c] --> R01130[c]	0	1000	0	N	RR
RR01563	R01132[c] --> R01135[c]	0	1000	0	N	RR
RR01564	R01134[c] --> R01126[c]	0	1000	0	N	RR
RR01565	R01134[c] --> R01130[c]	0	1000	0	N	RR
RR01566	R01134[c] --> R01132[c]	0	1000	0	N	RR
RR01567	R01134[c] --> R01135[c]	0	1000	0	N	RR
RR01568	R01134[c] --> R01127[c]	0	1000	0	N	RR
RR01569	R01135[c] --> R01083[c]	0	1000	0	N	RR
RR01570	R01137[c] <=> R01138[c]	-1000	1000	0	Y	RR
RR01571	R01137[c] <=> R01547[c]	-1000	1000	0	Y	RR
RR01572	R01138[c] <=> R01547[c]	-1000	1000	0	Y	RR
RR01573	R01154[c] --> R04025[c]	0	1000	0	N	RR
RR01574	R01157[c] --> R01154[c]	0	1000	0	N	RR
RR01575	R01157[c] --> R01920[c]	0	1000	0	N	RR
RR01576	R01157[c] --> R01151[c]	0	1000	0	N	RR
RR01577	R01157[c] --> R01155[c]	0	1000	0	N	RR
RR01578	R01157[c] --> R08714[c]	0	1000	0	N	RR
RR01579	R01166[c] --> R01167[c]	0	1000	0	N	RR
RR01580	R01166[c] --> R01168[c]	0	1000	0	N	RR
RR01581	R01166[c] --> R03655[c]	0	1000	0	N	RR
RR01582	R01166[c] --> R00908[c]	0	1000	0	N	RR
RR01583	R01166[c] --> R00905[c]	0	1000	0	N	RR
RR01584	R01167[c] --> R02150[c]	0	1000	0	N	RR
RR01585	R01167[c] --> R02155[c]	0	1000	0	N	RR
RR01586	R01168[c] --> R02914[c]	0	1000	0	N	RR
RR01587	R01175[c] --> R05595[c]	0	1000	0	N	RR
RR01588	R01175[c] --> R09291[c]	0	1000	0	N	RR
RR01589	R01175[c] --> R03026[c]	0	1000	0	N	RR
RR01590	R01176[c] --> R01175[c]	0	1000	0	N	RR
RR01591	R01176[c] --> R01177[c]	0	1000	0	N	RR
RR01592	R01183[c] <=> R09952[c]	-1000	1000	0	Y	RR
RR01593	R01183[c] --> R01184[c]	0	1000	0	N	RR
RR01594	R01183[c] --> R01802[c]	0	1000	0	N	RR
RR01595	R01183[c] <=> R01194[c]	-1000	1000	0	Y	RR
RR01596	R01184[c] --> R01481[c]	0	1000	0	N	RR
RR01597	R01184[c] --> R01483[c]	0	1000	0	N	RR
RR01598	R01185[c] --> R01183[c]	0	1000	0	N	RR
RR01599	R01185[c] --> R01184[c]	0	1000	0	N	RR
RR01600	R01185[c] --> R01802[c]	0	1000	0	N	RR
RR01601	R01185[c] --> R01194[c]	0	1000	0	N	RR
RR01602	R01186[c] --> R01183[c]	0	1000	0	N	RR
RR01603	R01186[c] --> R01184[c]	0	1000	0	N	RR
RR01604	R01186[c] --> R01802[c]	0	1000	0	N	RR
RR01605	R01186[c] --> R01194[c]	0	1000	0	N	RR
RR01606	R01187[c] --> R01183[c]	0	1000	0	N	RR
RR01607	R01187[c] --> R01184[c]	0	1000	0	N	RR
RR01608	R01187[c] --> R01802[c]	0	1000	0	N	RR
RR01609	R01187[c] --> R01194[c]	0	1000	0	N	RR
RR01610	R01194[c] --> R01184[c]	0	1000	0	N	RR
RR01611	R01194[c] --> R01802[c]	0	1000	0	N	RR
RR01612	R01194[c] --> R10619[c]	0	1000	0	N	RR
RR01613	R01194[c] <=> R01329[c]	-1000	1000	0	Y	RR
RR01614	R01194[c] <=> R02926[c]	-1000	1000	0	Y	RR
RR01615	R01201[c] --> R02059[c]	0	1000	0	N	RR
RR01616	R01201[c] --> R08193[c]	0	1000	0	N	RR
RR01617	R01201[c] --> R02087[c]	0	1000	0	N	RR
RR01618	R01206[c] --> R01201[c]	0	1000	0	N	RR
RR01619	R01214[c] --> R07599[c]	0	1000	0	N	RR
RR01620	R01214[c] --> R03665[c]	0	1000	0	N	RR
RR01621	R01218[c] <=> R01655[c]	-1000	1000	0	Y	RR
RR01622	R01218[c] --> R02300[c]	0	1000	0	N	RR
RR01623	R01218[c] <=> R02302[c]	-1000	1000	0	Y	RR
RR01624	R01218[c] --> R04326[c]	0	1000	0	N	RR
RR01625	R01218[c] <=> R01220[c]	-1000	1000	0	Y	RR
RR01626	R01218[c] --> R01224[c]	0	1000	0	N	RR
RR01627	R01218[c] <=> R02101[c]	-1000	1000	0	Y	RR
RR01628	R01218[c] --> R07168[c]	0	1000	0	N	RR
RR01629	R01220[c] <=> R01655[c]	-1000	1000	0	Y	RR
RR01630	R01220[c] --> R02300[c]	0	1000	0	N	RR
RR01631	R01220[c] <=> R02302[c]	-1000	1000	0	Y	RR
RR01632	R01220[c] --> R04326[c]	0	1000	0	N	RR
RR01633	R01220[c] --> R01224[c]	0	1000	0	N	RR
RR01634	R01220[c] <=> R02101[c]	-1000	1000	0	Y	RR
RR01635	R01220[c] --> R07168[c]	0	1000	0	N	RR
RR01636	R01221[c] --> R00149[c]	0	1000	0	N	RR
RR01637	R01221[c] --> R00243[c]	0	1000	0	N	RR
RR01638	R01221[c] --> R00248[c]	0	1000	0	N	RR
RR01639	R01221[c] --> R00256[c]	0	1000	0	N	RR
RR01640	R01224[c] --> R00946[c]	0	1000	0	N	RR
RR01641	R01227[c] --> R02147[c]	0	1000	0	N	RR
RR01642	R01229[c] --> R01134[c]	0	1000	0	N	RR
RR01643	R01229[c] --> R01227[c]	0	1000	0	N	RR
RR01644	R01229[c] --> R01676[c]	0	1000	0	N	RR
RR01645	R01229[c] <=> R01969[c]	-1000	1000	0	Y	RR
RR01646	R01229[c] <=> R02147[c]	-1000	1000	0	Y	RR
RR01647	R01229[c] <=> R03789[c]	-1000	1000	0	Y	RR
RR01648	R01230[c] --> R00332[c]	0	1000	0	N	RR
RR01649	R01230[c] --> R01134[c]	0	1000	0	N	RR
RR01650	R01230[c] --> R01227[c]	0	1000	0	N	RR
RR01651	R01230[c] --> R01229[c]	0	1000	0	N	RR
RR01652	R01231[c] --> R00332[c]	0	1000	0	N	RR
RR01653	R01231[c] --> R01134[c]	0	1000	0	N	RR
RR01654	R01231[c] --> R01227[c]	0	1000	0	N	RR
RR01655	R01231[c] --> R01229[c]	0	1000	0	N	RR
RR01656	R01234[c] --> R00332[c]	0	1000	0	N	RR
RR01657	R01234[c] --> R01134[c]	0	1000	0	N	RR
RR01658	R01234[c] --> R01227[c]	0	1000	0	N	RR
RR01659	R01234[c] --> R01229[c]	0	1000	0	N	RR
RR01660	R01248[c] <=> R01251[c]	-1000	1000	0	Y	RR
RR01661	R01248[c] <=> R03314[c]	-1000	1000	0	Y	RR
RR01662	R01248[c] --> R01252[c]	0	1000	0	N	RR
RR01663	R01248[c] --> R03661[c]	0	1000	0	N	RR
RR01664	R01248[c] <=> R10507[c]	-1000	1000	0	Y	RR
RR01665	R01248[c] <=> R01255[c]	-1000	1000	0	Y	RR
RR01666	R01248[c] <=> R00671[c]	-1000	1000	0	Y	RR
RR01667	R01251[c] <=> R03314[c]	-1000	1000	0	Y	RR
RR01668	R01251[c] --> R01252[c]	0	1000	0	N	RR
RR01669	R01251[c] --> R03661[c]	0	1000	0	N	RR
RR01670	R01251[c] <=> R10507[c]	-1000	1000	0	Y	RR
RR01671	R01251[c] <=> R01255[c]	-1000	1000	0	Y	RR
RR01672	R01251[c] <=> R00671[c]	-1000	1000	0	Y	RR
RR01673	R01252[c] --> R03295[c]	0	1000	0	N	RR
RR01674	R01252[c] --> R03296[c]	0	1000	0	N	RR
RR01675	R01271[c] <=> R02294[c]	-1000	1000	0	Y	RR
RR01676	R01271[c] --> R02323[c]	0	1000	0	N	RR
RR01677	R01274[c] <=> R01280[c]	-1000	1000	0	Y	RR
RR01678	R01278[c] --> R01274[c]	0	1000	0	N	RR
RR01679	R01278[c] <=> R01279[c]	-1000	1000	0	Y	RR
RR01680	R01278[c] --> R01281[c]	0	1000	0	N	RR
RR01681	R01278[c] --> R01923[c]	0	1000	0	N	RR
RR01682	R01278[c] --> R07758[c]	0	1000	0	N	RR
RR01683	R01278[c] --> R05918[c]	0	1000	0	N	RR
RR01684	R01278[c] --> R01280[c]	0	1000	0	N	RR
RR01685	R01279[c] --> R04738[c]	0	1000	0	N	RR
RR01686	R01280[c] --> R01279[c]	0	1000	0	N	RR
RR01687	R01280[c] --> R01281[c]	0	1000	0	N	RR
RR01688	R01280[c] <=> R01923[c]	-1000	1000	0	Y	RR
RR01689	R01280[c] --> R07758[c]	0	1000	0	N	RR
RR01690	R01280[c] --> R05918[c]	0	1000	0	N	RR
RR01691	R01281[c] --> R02978[c]	0	1000	0	N	RR
RR01692	R01290[c] --> R01001[c]	0	1000	0	N	RR
RR01693	R01310[c] --> R01799[c]	0	1000	0	N	RR
RR01694	R01310[c] --> R02239[c]	0	1000	0	N	RR
RR01695	R01315[c] <=> R01318[c]	-1000	1000	0	Y	RR
RR01696	R01315[c] --> R02746[c]	0	1000	0	N	RR
RR01697	R01317[c] --> R01310[c]	0	1000	0	N	RR
RR01698	R01317[c] --> R01315[c]	0	1000	0	N	RR
RR01699	R01317[c] --> R07064[c]	0	1000	0	N	RR
RR01700	R01317[c] --> R07377[c]	0	1000	0	N	RR
RR01701	R01317[c] --> R07859[c]	0	1000	0	N	RR
RR01702	R01317[c] --> R01590[c]	0	1000	0	N	RR
RR01703	R01317[c] --> R01595[c]	0	1000	0	N	RR
RR01704	R01317[c] --> R07041[c]	0	1000	0	N	RR
RR01705	R01317[c] --> R07046[c]	0	1000	0	N	RR
RR01706	R01317[c] --> R07048[c]	0	1000	0	N	RR
RR01707	R01317[c] --> R07050[c]	0	1000	0	N	RR
RR01708	R01317[c] --> R07051[c]	0	1000	0	N	RR
RR01709	R01317[c] --> R07052[c]	0	1000	0	N	RR
RR01710	R01317[c] --> R07054[c]	0	1000	0	N	RR
RR01711	R01317[c] --> R08527[c]	0	1000	0	N	RR
RR01712	R01317[c] --> R01593[c]	0	1000	0	N	RR
RR01713	R01318[c] --> R01310[c]	0	1000	0	N	RR
RR01714	R01318[c] --> R07064[c]	0	1000	0	N	RR
RR01715	R01318[c] --> R07377[c]	0	1000	0	N	RR
RR01716	R01318[c] --> R07859[c]	0	1000	0	N	RR
RR01717	R01318[c] --> R01317[c]	0	1000	0	N	RR
RR01718	R01321[c] --> R01310[c]	0	1000	0	N	RR
RR01719	R01321[c] --> R01315[c]	0	1000	0	N	RR
RR01720	R01321[c] --> R07064[c]	0	1000	0	N	RR
RR01721	R01321[c] --> R07377[c]	0	1000	0	N	RR
RR01722	R01321[c] --> R07859[c]	0	1000	0	N	RR
RR01723	R01321[c] --> R01317[c]	0	1000	0	N	RR
RR01724	R01324[c] <=> R01325[c]	-1000	1000	0	Y	RR
RR01725	R01324[c] <=> R00351[c]	-1000	1000	0	Y	RR
RR01726	R01324[c] <=> R01899[c]	-1000	1000	0	Y	RR
RR01727	R01324[c] <=> R01900[c]	-1000	1000	0	Y	RR
RR01728	R01325[c] <=> R01900[c]	-1000	1000	0	Y	RR
RR01729	R01326[c] --> R01818[c]	0	1000	0	N	RR
RR01730	R01326[c] --> R01819[c]	0	1000	0	N	RR
RR01731	R01329[c] --> R01326[c]	0	1000	0	N	RR
RR01732	R01329[c] <=> R00877[c]	-1000	1000	0	Y	RR
RR01733	R01329[c] --> R10619[c]	0	1000	0	N	RR
RR01734	R01329[c] <=> R02926[c]	-1000	1000	0	Y	RR
RR01735	R01334[c] --> R00465[c]	0	1000	0	N	RR
RR01736	R01334[c] --> R00475[c]	0	1000	0	N	RR
RR01737	R01351[c] --> R00847[c]	0	1000	0	N	RR
RR01738	R01351[c] --> R01036[c]	0	1000	0	N	RR
RR01739	R01351[c] --> R01041[c]	0	1000	0	N	RR
RR01740	R01351[c] --> R01034[c]	0	1000	0	N	RR
RR01741	R01351[c] --> R01039[c]	0	1000	0	N	RR
RR01742	R01351[c] --> R01104[c]	0	1000	0	N	RR
RR01743	R01352[c] --> R00847[c]	0	1000	0	N	RR
RR01744	R01352[c] --> R01036[c]	0	1000	0	N	RR
RR01745	R01352[c] --> R01041[c]	0	1000	0	N	RR
RR01746	R01352[c] --> R01034[c]	0	1000	0	N	RR
RR01747	R01352[c] --> R01039[c]	0	1000	0	N	RR
RR01748	R01352[c] --> R01104[c]	0	1000	0	N	RR
RR01749	R01357[c] --> R01978[c]	0	1000	0	N	RR
RR01750	R01357[c] --> R00238[c]	0	1000	0	N	RR
RR01751	R01357[c] --> R01975[c]	0	1000	0	N	RR
RR01752	2 R01360[c] --> R00238[c]	0	1000	0	N	RR
RR01753	R01360[c] --> R00351[c]	0	1000	0	N	RR
RR01754	R01360[c] --> R00352[c]	0	1000	0	N	RR
RR01755	R01360[c] --> R00742[c]	0	1000	0	N	RR
RR01756	R01360[c] --> R01624[c]	0	1000	0	N	RR
RR01757	R01360[c] <=> R01978[c]	-1000	1000	0	Y	RR
RR01758	R01360[c] --> R02569[c]	0	1000	0	N	RR
RR01759	R01360[c] --> R04742[c]	0	1000	0	N	RR
RR01760	R01360[c] --> R04747[c]	0	1000	0	N	RR
RR01761	R01360[c] --> R00391[c]	0	1000	0	N	RR
RR01762	R01360[c] --> R00209[c]	0	1000	0	N	RR
RR01763	R01360[c] --> R00236[c]	0	1000	0	N	RR
RR01764	R01360[c] --> R00410[c]	0	1000	0	N	RR
RR01765	R01360[c] --> R01357[c]	0	1000	0	N	RR
RR01766	R01360[c] --> R01361[c]	0	1000	0	N	RR
RR01767	R01361[c] --> R01357[c]	0	1000	0	N	RR
RR01768	R01364[c] --> R01082[c]	0	1000	0	N	RR
RR01769	R01364[c] --> R02164[c]	0	1000	0	N	RR
RR01770	R01364[c] --> R00410[c]	0	1000	0	N	RR
RR01771	R01364[c] --> R01357[c]	0	1000	0	N	RR
RR01772	R01364[c] --> R01361[c]	0	1000	0	N	RR
RR01773	R01378[c] --> R01372[c]	0	1000	0	N	RR
RR01774	R01383[c] --> R01478[c]	0	1000	0	N	RR
RR01775	R01383[c] --> R01384[c]	0	1000	0	N	RR
RR01776	R01383[c] --> R07336[c]	0	1000	0	N	RR
RR01777	R01383[c] --> R08615[c]	0	1000	0	N	RR
RR01778	R01383[c] --> R09428[c]	0	1000	0	N	RR
RR01779	R01388[c] --> R01394[c]	0	1000	0	N	RR
RR01780	R01388[c] <=> R01392[c]	-1000	1000	0	Y	RR
RR01781	R01388[c] <=> R01752[c]	-1000	1000	0	Y	RR
RR01782	R01392[c] --> R01394[c]	0	1000	0	N	RR
RR01783	R01392[c] <=> R01752[c]	-1000	1000	0	Y	RR
RR01784	R01397[c] --> R01993[c]	0	1000	0	N	RR
RR01785	R01402[c] --> R04420[c]	0	1000	0	N	RR
RR01786	R01415[c] <=> R03055[c]	-1000	1000	0	Y	RR
RR01787	R01421[c] --> R01295[c]	0	1000	0	N	RR
RR01788	R01431[c] --> R01430[c]	0	1000	0	N	RR
RR01789	R01431[c] <=> R01432[c]	-1000	1000	0	Y	RR
RR01790	R01431[c] <=> R01896[c]	-1000	1000	0	Y	RR
RR01791	R01431[c] <=> R01904[c]	-1000	1000	0	Y	RR
RR01792	R01432[c] <=> R01639[c]	-1000	1000	0	Y	RR
RR01793	R01432[c] <=> R01896[c]	-1000	1000	0	Y	RR
RR01794	R01432[c] --> R01430[c]	0	1000	0	N	RR
RR01795	R01451[c] --> R01457[c]	0	1000	0	N	RR
RR01796	R01451[c] --> R01461[c]	0	1000	0	N	RR
RR01797	R01451[c] --> R07207[c]	0	1000	0	N	RR
RR01798	R01451[c] <=> R11007[c]	-1000	1000	0	Y	RR
RR01799	R01451[c] <=> R11008[c]	-1000	1000	0	Y	RR
RR01800	R01456[c] --> R01457[c]	0	1000	0	N	RR
RR01801	R01456[c] --> R01461[c]	0	1000	0	N	RR
RR01802	R01456[c] --> R07207[c]	0	1000	0	N	RR
RR01803	R01456[c] <=> R11007[c]	-1000	1000	0	Y	RR
RR01804	R01456[c] <=> R11008[c]	-1000	1000	0	Y	RR
RR01805	R01457[c] <=> R01461[c]	-1000	1000	0	Y	RR
RR01806	R01457[c] --> R07207[c]	0	1000	0	N	RR
RR01807	R01457[c] --> R11007[c]	0	1000	0	N	RR
RR01808	R01457[c] --> R11008[c]	0	1000	0	N	RR
RR01809	R01461[c] <=> R01462[c]	-1000	1000	0	Y	RR
RR01810	R01461[c] --> R07207[c]	0	1000	0	N	RR
RR01811	R01461[c] --> R11007[c]	0	1000	0	N	RR
RR01812	R01461[c] --> R11008[c]	0	1000	0	N	RR
RR01813	R01462[c] --> R01457[c]	0	1000	0	N	RR
RR01814	R01462[c] --> R07207[c]	0	1000	0	N	RR
RR01815	R01462[c] --> R11007[c]	0	1000	0	N	RR
RR01816	R01462[c] --> R11008[c]	0	1000	0	N	RR
RR01817	R01465[c] --> R03758[c]	0	1000	0	N	RR
RR01818	R01465[c] --> R00371[c]	0	1000	0	N	RR
RR01819	R01468[c] --> R00748[c]	0	1000	0	N	RR
RR01820	R01468[c] --> R02037[c]	0	1000	0	N	RR
RR01821	R01468[c] --> R02038[c]	0	1000	0	N	RR
RR01822	R01470[c] --> R01468[c]	0	1000	0	N	RR
RR01823	R01470[c] --> R00842[c]	0	1000	0	N	RR
RR01824	R01470[c] --> R00848[c]	0	1000	0	N	RR
RR01825	R01470[c] --> R00851[c]	0	1000	0	N	RR
RR01826	R01481[c] <=> R01483[c]	-1000	1000	0	Y	RR
RR01827	R01481[c] <=> R02640[c]	-1000	1000	0	Y	RR
RR01828	R01481[c] <=> R02933[c]	-1000	1000	0	Y	RR
RR01829	R01494[c] <=> R01496[c]	-1000	1000	0	Y	RR
RR01830	R01494[c] --> R01926[c]	0	1000	0	N	RR
RR01831	R01495[c] <=> R06522[c]	-1000	1000	0	Y	RR
RR01832	R01496[c] --> R01495[c]	0	1000	0	N	RR
RR01833	R01496[c] --> R01497[c]	0	1000	0	N	RR
RR01834	R01496[c] --> R01500[c]	0	1000	0	N	RR
RR01835	R01496[c] --> R06277[c]	0	1000	0	N	RR
RR01836	R01496[c] --> R08969[c]	0	1000	0	N	RR
RR01837	R01497[c] <=> R01498[c]	-1000	1000	0	Y	RR
RR01838	R01497[c] --> R03354[c]	0	1000	0	N	RR
RR01839	R01498[c] --> R01494[c]	0	1000	0	N	RR
RR01840	R01498[c] --> R01495[c]	0	1000	0	N	RR
RR01841	R01498[c] --> R01500[c]	0	1000	0	N	RR
RR01842	R01498[c] --> R06277[c]	0	1000	0	N	RR
RR01843	R01498[c] --> R08969[c]	0	1000	0	N	RR
RR01844	R01500[c] --> R04017[c]	0	1000	0	N	RR
RR01845	R01512[c] <=> R01515[c]	-1000	1000	0	Y	RR
RR01846	R01512[c] <=> R01513[c]	-1000	1000	0	Y	RR
RR01847	R01512[c] <=> R01518[c]	-1000	1000	0	Y	RR
RR01848	R01513[c] <=> R04173[c]	-1000	1000	0	Y	RR
RR01849	R01513[c] <=> R01518[c]	-1000	1000	0	Y	RR
RR01850	R01515[c] --> R01513[c]	0	1000	0	N	RR
RR01851	R01515[c] --> R01518[c]	0	1000	0	N	RR
RR01852	R01519[c] --> R01737[c]	0	1000	0	N	RR
RR01853	R01528[c] --> R01529[c]	0	1000	0	N	RR
RR01854	R01528[c] --> R07456[c]	0	1000	0	N	RR
RR01855	R01528[c] --> R01056[c]	0	1000	0	N	RR
RR01856	R01529[c] --> R01440[c]	0	1000	0	N	RR
RR01857	R01529[c] <=> R01639[c]	-1000	1000	0	Y	RR
RR01858	R01529[c] <=> R01641[c]	-1000	1000	0	Y	RR
RR01859	R01529[c] <=> R01830[c]	-1000	1000	0	Y	RR
RR01860	R01529[c] --> R07456[c]	0	1000	0	N	RR
RR01861	R01547[c] <=> R02088[c]	-1000	1000	0	Y	RR
RR01862	R01548[c] --> R00512[c]	0	1000	0	N	RR
RR01863	R01549[c] --> R00158[c]	0	1000	0	N	RR
RR01864	R01549[c] --> R00966[c]	0	1000	0	N	RR
RR01865	R01560[c] --> R01863[c]	0	1000	0	N	RR
RR01866	R01561[c] <=> R02557[c]	-1000	1000	0	Y	RR
RR01867	R01561[c] --> R01560[c]	0	1000	0	N	RR
RR01868	R01565[c] --> R00610[c]	0	1000	0	N	RR
RR01869	R01565[c] --> R00611[c]	0	1000	0	N	RR
RR01870	R01565[c] --> R00367[c]	0	1000	0	N	RR
RR01871	R01567[c] <=> R01569[c]	-1000	1000	0	Y	RR
RR01872	R01567[c] --> R02094[c]	0	1000	0	N	RR
RR01873	R01569[c] --> R01570[c]	0	1000	0	N	RR
RR01874	R01570[c] --> R01415[c]	0	1000	0	N	RR
RR01875	R01570[c] --> R02749[c]	0	1000	0	N	RR
RR01876	R01579[c] --> R00279[c]	0	1000	0	N	RR
RR01877	R01579[c] --> R00260[c]	0	1000	0	N	RR
RR01878	R01590[c] --> R00073[c]	0	1000	0	N	RR
RR01879	R01595[c] --> R03058[c]	0	1000	0	N	RR
RR01880	R01595[c] --> R07034[c]	0	1000	0	N	RR
RR01881	R01600[c] --> R02736[c]	0	1000	0	N	RR
RR01882	R01600[c] --> R03321[c]	0	1000	0	N	RR
RR01883	R01600[c] --> R10907[c]	0	1000	0	N	RR
RR01884	R01600[c] --> R02739[c]	0	1000	0	N	RR
RR01885	R01600[c] <=> R09086[c]	-1000	1000	0	Y	RR
RR01886	R01602[c] --> R01600[c]	0	1000	0	N	RR
RR01887	R01602[c] <=> R09086[c]	-1000	1000	0	Y	RR
RR01888	R01602[c] --> R00305[c]	0	1000	0	N	RR
RR01889	R01602[c] <=> R01786[c]	-1000	1000	0	Y	RR
RR01890	R01602[c] --> R05804[c]	0	1000	0	N	RR
RR01891	R01602[c] --> R09085[c]	0	1000	0	N	RR
RR01892	R01602[c] <=> R01787[c]	-1000	1000	0	Y	RR
RR01893	R01602[c] <=> R01788[c]	-1000	1000	0	Y	RR
RR01894	R01624[c] --> R04355[c]	0	1000	0	N	RR
RR01895	R01626[c] --> R04355[c]	0	1000	0	N	RR
RR01896	R01626[c] --> R04726[c]	0	1000	0	N	RR
RR01897	R01626[c] --> R04952[c]	0	1000	0	N	RR
RR01898	R01626[c] --> R04957[c]	0	1000	0	N	RR
RR01899	R01626[c] --> R04960[c]	0	1000	0	N	RR
RR01900	R01626[c] --> R04963[c]	0	1000	0	N	RR
RR01901	R01626[c] --> R04968[c]	0	1000	0	N	RR
RR01902	R01626[c] --> R07762[c]	0	1000	0	N	RR
RR01903	R01626[c] --> R10115[c]	0	1000	0	N	RR
RR01904	R01626[c] --> R10119[c]	0	1000	0	N	RR
RR01905	R01626[c] --> R00233[c]	0	1000	0	N	RR
RR01906	R01626[c] --> R10825[c]	0	1000	0	N	RR
RR01907	R01626[c] --> R11671[c]	0	1000	0	N	RR
RR01908	R01626[c] --> R09419[c]	0	1000	0	N	RR
RR01909	R01626[c] --> R01624[c]	0	1000	0	N	RR
RR01910	R01639[c] --> R01440[c]	0	1000	0	N	RR
RR01911	R01639[c] <=> R01641[c]	-1000	1000	0	Y	RR
RR01912	R01639[c] <=> R01830[c]	-1000	1000	0	Y	RR
RR01913	R01639[c] <=> R01896[c]	-1000	1000	0	Y	RR
RR01914	R01648[c] --> R00713[c]	0	1000	0	N	RR
RR01915	R01648[c] --> R01989[c]	0	1000	0	N	RR
RR01916	R01648[c] --> R01992[c]	0	1000	0	N	RR
RR01917	R01655[c] --> R00941[c]	0	1000	0	N	RR
RR01918	R01655[c] <=> R04560[c]	-1000	1000	0	Y	RR
RR01919	R01655[c] --> R03940[c]	0	1000	0	N	RR
RR01920	R01655[c] --> R02300[c]	0	1000	0	N	RR
RR01921	R01655[c] <=> R02302[c]	-1000	1000	0	Y	RR
RR01922	R01655[c] --> R04326[c]	0	1000	0	N	RR
RR01923	R01658[c] --> R02003[c]	0	1000	0	N	RR
RR01924	R01658[c] --> R09250[c]	0	1000	0	N	RR
RR01925	R01663[c] --> R02098[c]	0	1000	0	N	RR
RR01926	R01663[c] --> R02102[c]	0	1000	0	N	RR
RR01927	R01664[c] --> R02485[c]	0	1000	0	N	RR
RR01928	R01665[c] <=> R01667[c]	-1000	1000	0	Y	RR
RR01929	R01665[c] <=> R02326[c]	-1000	1000	0	Y	RR
RR01930	R01665[c] --> R01663[c]	0	1000	0	N	RR
RR01931	R01665[c] --> R01664[c]	0	1000	0	N	RR
RR01932	R01667[c] --> R01663[c]	0	1000	0	N	RR
RR01933	R01667[c] --> R01664[c]	0	1000	0	N	RR
RR01934	R01668[c] --> R01663[c]	0	1000	0	N	RR
RR01935	R01668[c] --> R01664[c]	0	1000	0	N	RR
RR01936	R01668[c] --> R01665[c]	0	1000	0	N	RR
RR01937	R01676[c] --> R02103[c]	0	1000	0	N	RR
RR01938	R01676[c] --> R02107[c]	0	1000	0	N	RR
RR01939	R01676[c] --> R02142[c]	0	1000	0	N	RR
RR01940	R01676[c] --> R02297[c]	0	1000	0	N	RR
RR01941	R01678[c] --> R01093[c]	0	1000	0	N	RR
RR01942	R01678[c] --> R01095[c]	0	1000	0	N	RR
RR01943	R01678[c] --> R10619[c]	0	1000	0	N	RR
RR01944	R01678[c] --> R01104[c]	0	1000	0	N	RR
RR01945	R01678[c] --> R01194[c]	0	1000	0	N	RR
RR01946	R01678[c] --> R01329[c]	0	1000	0	N	RR
RR01947	R01678[c] --> R02926[c]	0	1000	0	N	RR
RR01948	R01678[c] --> R00305[c]	0	1000	0	N	RR
RR01949	R01678[c] --> R00878[c]	0	1000	0	N	RR
RR01950	R01678[c] --> R01602[c]	0	1000	0	N	RR
RR01951	R01678[c] --> R01786[c]	0	1000	0	N	RR
RR01952	R01678[c] --> R05804[c]	0	1000	0	N	RR
RR01953	R01678[c] --> R09085[c]	0	1000	0	N	RR
RR01954	R01678[c] --> R01787[c]	0	1000	0	N	RR
RR01955	R01678[c] --> R01788[c]	0	1000	0	N	RR
RR01956	R01682[c] --> R01687[c]	0	1000	0	N	RR
RR01957	R01682[c] --> R03720[c]	0	1000	0	N	RR
RR01958	R01682[c] --> R08745[c]	0	1000	0	N	RR
RR01959	R01699[c] --> R02569[c]	0	1000	0	N	RR
RR01960	R01706[c] --> R01280[c]	0	1000	0	N	RR
RR01961	R01710[c] --> R00174[c]	0	1000	0	N	RR
RR01962	R01710[c] <=> R01711[c]	-1000	1000	0	Y	RR
RR01963	R01710[c] --> R02493[c]	0	1000	0	N	RR
RR01964	R01711[c] --> R00174[c]	0	1000	0	N	RR
RR01965	R01711[c] --> R01909[c]	0	1000	0	N	RR
RR01966	R01718[c] --> R00305[c]	0	1000	0	N	RR
RR01967	R01718[c] --> R00878[c]	0	1000	0	N	RR
RR01968	R01718[c] --> R01602[c]	0	1000	0	N	RR
RR01969	R01718[c] --> R01786[c]	0	1000	0	N	RR
RR01970	R01718[c] --> R05804[c]	0	1000	0	N	RR
RR01971	R01718[c] --> R09085[c]	0	1000	0	N	RR
RR01972	R01718[c] --> R01787[c]	0	1000	0	N	RR
RR01973	R01718[c] --> R01788[c]	0	1000	0	N	RR
RR01974	R01724[c] <=> R02295[c]	-1000	1000	0	Y	RR
RR01975	R01724[c] <=> R03005[c]	-1000	1000	0	Y	RR
RR01976	R01724[c] --> R03346[c]	0	1000	0	N	RR
RR01977	R01752[c] --> R01059[c]	0	1000	0	N	RR
RR01978	R01752[c] <=> R02568[c]	-1000	1000	0	Y	RR
RR01979	R01758[c] <=> R01759[c]	-1000	1000	0	Y	RR
RR01980	R01758[c] <=> R01903[c]	-1000	1000	0	Y	RR
RR01981	R01759[c] <=> R01903[c]	-1000	1000	0	Y	RR
RR01982	R01768[c] --> R02103[c]	0	1000	0	N	RR
RR01983	R01768[c] --> R02107[c]	0	1000	0	N	RR
RR01984	R01768[c] --> R02142[c]	0	1000	0	N	RR
RR01985	R01768[c] --> R02297[c]	0	1000	0	N	RR
RR01986	R01769[c] --> R02103[c]	0	1000	0	N	RR
RR01987	R01769[c] --> R02107[c]	0	1000	0	N	RR
RR01988	R01769[c] --> R02142[c]	0	1000	0	N	RR
RR01989	R01769[c] --> R02297[c]	0	1000	0	N	RR
RR01990	R01786[c] --> R00835[c]	0	1000	0	N	RR
RR01991	R01786[c] <=> R01788[c]	-1000	1000	0	Y	RR
RR01992	R01786[c] <=> R02739[c]	-1000	1000	0	Y	RR
RR01993	R01786[c] <=> R02740[c]	-1000	1000	0	Y	RR
RR01994	R01786[c] --> R07324[c]	0	1000	0	N	RR
RR01995	R01786[c] --> R00305[c]	0	1000	0	N	RR
RR01996	R01786[c] <=> R05804[c]	-1000	1000	0	Y	RR
RR01997	R01786[c] <=> R09085[c]	-1000	1000	0	Y	RR
RR01998	R01786[c] <=> R01787[c]	-1000	1000	0	Y	RR
[truncated: 151,649 more rows]

## Sheet: nodes
nodes	REVERSIBILITY	type	source
R00010[c]	N	metabolic reaction	icrab4665
R00013[c]	N	metabolic reaction	icrab4665
R00014[c]	N	metabolic reaction	icrab4665
R00022[c]	N	metabolic reaction	icrab4665
R00026[c]	N	metabolic reaction	icrab4665
R00028[c]	N	metabolic reaction	icrab4665
R00032[c]	N	metabolic reaction	icrab4665
R00036[c]	N	metabolic reaction	icrab4665
R00073[c]	N	metabolic reaction	icrab4665
R00078[c]	N	metabolic reaction	icrab4665
R00084[c]	N	metabolic reaction	icrab4665
R00086[c]	N	metabolic reaction	icrab4665
R00087[c]	N	metabolic reaction	icrab4665
R00089[c]	N	metabolic reaction	icrab4665
R00093[c]	N	metabolic reaction	icrab4665
R00094[c]	N	metabolic reaction	icrab4665
R00103[c]	N	metabolic reaction	icrab4665
R00104[c]	N	metabolic reaction	icrab4665
R00111[c]	N	metabolic reaction	icrab4665
R00112[c]	Y	metabolic reaction	icrab4665
R00114[c]	N	metabolic reaction	icrab4665
R00115[c]	N	metabolic reaction	icrab4665
R00124[c]	Y	metabolic reaction	icrab4665
R00127[c]	Y	metabolic reaction	icrab4665
R00130[c]	N	metabolic reaction	icrab4665
R00132[c]	Y	metabolic reaction	icrab4665
R00135[c]	N	metabolic reaction	icrab4665
R00137[c]	Y	metabolic reaction	icrab4665
R00149[c]	N	metabolic reaction	icrab4665
R00155[c]	N	metabolic reaction	icrab4665
R00156[c]	Y	metabolic reaction	icrab4665
R00157[c]	N	metabolic reaction	icrab4665
R00158[c]	Y	metabolic reaction	icrab4665
R00160[c]	N	metabolic reaction	icrab4665
R00161[c]	N	metabolic reaction	icrab4665
R00173[c]	N	metabolic reaction	icrab4665
R00174[c]	N	metabolic reaction	icrab4665
R00177[c]	N	metabolic reaction	icrab4665
R00178[c]	N	metabolic reaction	icrab4665
R00181[c]	N	metabolic reaction	icrab4665
R00183[c]	N	metabolic reaction	icrab4665
R00184[c]	N	metabolic reaction	icrab4665
R00185[c]	Y	metabolic reaction	icrab4665
R00187[c]	N	metabolic reaction	icrab4665
R00188[c]	N	metabolic reaction	icrab4665
R00190[c]	Y	metabolic reaction	icrab4665
R00191[c]	N	metabolic reaction	icrab4665
R00192[c]	N	metabolic reaction	icrab4665
R00199[c]	N	metabolic reaction	icrab4665
R00200[c]	N	metabolic reaction	icrab4665
R00209[c]	Y	metabolic reaction	icrab4665
R00214[c]	Y	metabolic reaction	icrab4665
R00216[c]	Y	metabolic reaction	icrab4665
R00220[c]	N	metabolic reaction	icrab4665
R00233[c]	N	metabolic reaction	icrab4665
R00235[c]	N	metabolic reaction	icrab4665
R00236[c]	Y	metabolic reaction	icrab4665
R00238[c]	Y	metabolic reaction	icrab4665
R00239[c]	N	metabolic reaction	icrab4665
R00243[c]	Y	metabolic reaction	icrab4665
R00245[c]	Y	metabolic reaction	icrab4665
R00248[c]	Y	metabolic reaction	icrab4665
R00251[c]	N	metabolic reaction	icrab4665
R00253[c]	N	metabolic reaction	icrab4665
R00256[c]	Y	metabolic reaction	icrab4665
R00257[c]	N	metabolic reaction	icrab4665
R00258[c]	N	metabolic reaction	icrab4665
R00260[c]	Y	metabolic reaction	icrab4665
R00261[c]	N	metabolic reaction	icrab4665
R00264[c]	Y	metabolic reaction	icrab4665
R00267[c]	N	metabolic reaction	icrab4665
R00268[c]	Y	metabolic reaction	icrab4665
R00269[c]	N	metabolic reaction	icrab4665
R00274[c]	N	metabolic reaction	icrab4665
R00277[c]	N	metabolic reaction	icrab4665
R00278[c]	N	metabolic reaction	icrab4665
R00279[c]	N	metabolic reaction	icrab4665
R00286[c]	Y	metabolic reaction	icrab4665
R00287[c]	N	metabolic reaction	icrab4665
R00289[c]	N	metabolic reaction	icrab4665
R00291[c]	Y	metabolic reaction	icrab4665
R00292[c]	N	metabolic reaction	icrab4665
R00293[c]	N	metabolic reaction	icrab4665
R00305[c]	N	metabolic reaction	icrab4665
R00310[c]	N	metabolic reaction	icrab4665
R00311[c]	Y	metabolic reaction	icrab4665
R00316[c]	Y	metabolic reaction	icrab4665
R00317[c]	N	metabolic reaction	icrab4665
R00328[c]	N	metabolic reaction	icrab4665
R00330[c]	Y	metabolic reaction	icrab4665
R00332[c]	Y	metabolic reaction	icrab4665
R00336[c]	Y	metabolic reaction	icrab4665
R00342[c]	Y	metabolic reaction	icrab4665
R00344[c]	N	metabolic reaction	icrab4665
R00348[c]	N	metabolic reaction	icrab4665
R00351[c]	Y	metabolic reaction	icrab4665
R00352[c]	Y	metabolic reaction	icrab4665
R00355[c]	Y	metabolic reaction	icrab4665
R00359[c]	N	metabolic reaction	icrab4665
R00366[c]	N	metabolic reaction	icrab4665
R00367[c]	Y	metabolic reaction	icrab4665
R00369[c]	N	metabolic reaction	icrab4665
R00371[c]	Y	metabolic reaction	icrab4665
R00372[c]	Y	metabolic reaction	icrab4665
R00375[c]	Y	metabolic reaction	icrab4665
R00376[c]	Y	metabolic reaction	icrab4665
R00377[c]	N	metabolic reaction	icrab4665
R00378[c]	N	metabolic reaction	icrab4665
R00391[c]	N	metabolic reaction	icrab4665
R00410[c]	Y	metabolic reaction	icrab4665
R00414[c]	N	metabolic reaction	icrab4665
R00416[c]	N	metabolic reaction	icrab4665
R00418[c]	N	metabolic reaction	icrab4665
R00426[c]	N	metabolic reaction	icrab4665
R00428[c]	N	metabolic reaction	icrab4665
R00429[c]	N	metabolic reaction	icrab4665
R00430[c]	Y	metabolic reaction	icrab4665
R00431[c]	Y	metabolic reaction	icrab4665
R00432[c]	Y	metabolic reaction	icrab4665
R00434[c]	N	metabolic reaction	icrab4665
R00435[c]	Y	metabolic reaction	icrab4665
R00437[c]	Y	metabolic reaction	icrab4665
R00438[c]	Y	metabolic reaction	icrab4665
R00439[c]	Y	metabolic reaction	icrab4665
R00440[c]	Y	metabolic reaction	icrab4665
R00441[c]	Y	metabolic reaction	icrab4665
R00442[c]	N	metabolic reaction	icrab4665
R00443[c]	N	metabolic reaction	icrab4665
R00451[c]	N	metabolic reaction	icrab4665
R00462[c]	Y	metabolic reaction	icrab4665
R00465[c]	Y	metabolic reaction	icrab4665
R00470[c]	Y	metabolic reaction	icrab4665
R00471[c]	N	metabolic reaction	icrab4665
R00475[c]	N	metabolic reaction	icrab4665
R00486[c]	N	metabolic reaction	icrab4665
R00487[c]	N	metabolic reaction	icrab4665
R00488[c]	N	metabolic reaction	icrab4665
R00489[c]	N	metabolic reaction	icrab4665
R00494[c]	N	metabolic reaction	icrab4665
R00497[c]	N	metabolic reaction	icrab4665
R00503[c]	N	metabolic reaction	icrab4665
R00508[c]	N	metabolic reaction	icrab4665
R00509[c]	N	metabolic reaction	icrab4665
R00511[c]	N	metabolic reaction	icrab4665
R00512[c]	Y	metabolic reaction	icrab4665
R00513[c]	N	metabolic reaction	icrab4665
R00515[c]	N	metabolic reaction	icrab4665
R00516[c]	N	metabolic reaction	icrab4665
R00517[c]	N	metabolic reaction	icrab4665
R00527[c]	N	metabolic reaction	icrab4665
R00529[c]	Y	metabolic reaction	icrab4665
R00533[c]	N	metabolic reaction	icrab4665
R00548[c]	N	metabolic reaction	icrab4665
R00549[c]	N	metabolic reaction	icrab4665
R00554[c]	N	metabolic reaction	icrab4665
R00557[c]	Y	metabolic reaction	icrab4665
R00558[c]	N	metabolic reaction	icrab4665
R00565[c]	Y	metabolic reaction	icrab4665
R00566[c]	N	metabolic reaction	icrab4665
R00567[c]	Y	metabolic reaction	icrab4665
R00570[c]	Y	metabolic reaction	icrab4665
R00571[c]	N	metabolic reaction	icrab4665
R00573[c]	N	metabolic reaction	icrab4665
R00575[c]	N	metabolic reaction	icrab4665
R00578[c]	Y	metabolic reaction	icrab4665
R00579[c]	Y	metabolic reaction	icrab4665
R00582[c]	N	metabolic reaction	icrab4665
R00585[c]	Y	metabolic reaction	icrab4665
R00588[c]	Y	metabolic reaction	icrab4665
R00589[c]	Y	metabolic reaction	icrab4665
R00590[c]	N	metabolic reaction	icrab4665
R00597[c]	N	metabolic reaction	icrab4665
R00602[c]	Y	metabolic reaction	icrab4665
R00604[c]	N	metabolic reaction	icrab4665
R00610[c]	N	metabolic reaction	icrab4665
R00611[c]	N	metabolic reaction	icrab4665
R00614[c]	N	metabolic reaction	icrab4665
R00615[c]	N	metabolic reaction	icrab4665
R00619[c]	N	metabolic reaction	icrab4665
R00621[c]	N	metabolic reaction	icrab4665
R00650[c]	N	metabolic reaction	icrab4665
R00658[c]	Y	metabolic reaction	icrab4665
R00662[c]	N	metabolic reaction	icrab4665
R00667[c]	Y	metabolic reaction	icrab4665
R00669[c]	N	metabolic reaction	icrab4665
R00670[c]	N	metabolic reaction	icrab4665
R00671[c]	Y	metabolic reaction	icrab4665
R00672[c]	Y	metabolic reaction	icrab4665
R00678[c]	N	metabolic reaction	icrab4665
R00685[c]	N	metabolic reaction	icrab4665
R00694[c]	Y	metabolic reaction	icrab4665
R00699[c]	N	metabolic reaction	icrab4665
R00702[c]	N	metabolic reaction	icrab4665
R00703[c]	Y	metabolic reaction	icrab4665
R00705[c]	N	metabolic reaction	icrab4665
R00706[c]	N	metabolic reaction	icrab4665
R00707[c]	Y	metabolic reaction	icrab4665
R00708[c]	Y	metabolic reaction	icrab4665
R00709[c]	Y	metabolic reaction	icrab4665
R00710[c]	Y	metabolic reaction	icrab4665
R00711[c]	Y	metabolic reaction	icrab4665
R00713[c]	N	metabolic reaction	icrab4665
R00716[c]	N	metabolic reaction	icrab4665
R00720[c]	N	metabolic reaction	icrab4665
R00722[c]	Y	metabolic reaction	icrab4665
R00726[c]	Y	metabolic reaction	icrab4665
R00727[c]	Y	metabolic reaction	icrab4665
R00731[c]	N	metabolic reaction	icrab4665
R00734[c]	Y	metabolic reaction	icrab4665
R00736[c]	N	metabolic reaction	icrab4665
R00742[c]	Y	metabolic reaction	icrab4665
R00746[c]	Y	metabolic reaction	icrab4665
R00747[c]	N	metabolic reaction	icrab4665
R00748[c]	N	metabolic reaction	icrab4665
R00751[c]	Y	metabolic reaction	icrab4665
R00754[c]	Y	metabolic reaction	icrab4665
R00765[c]	N	metabolic reaction	icrab4665
R00768[c]	N	metabolic reaction	icrab4665
R00782[c]	Y	metabolic reaction	icrab4665
R00802[c]	N	metabolic reaction	icrab4665
R00829[c]	N	metabolic reaction	icrab4665
R00830[c]	N	metabolic reaction	icrab4665
R00833[c]	Y	metabolic reaction	icrab4665
R00835[c]	N	metabolic reaction	icrab4665
R00842[c]	Y	metabolic reaction	icrab4665
R00847[c]	N	metabolic reaction	icrab4665
R00848[c]	Y	metabolic reaction	icrab4665
R00851[c]	N	metabolic reaction	icrab4665
R00858[c]	Y	metabolic reaction	icrab4665
R00866[c]	N	metabolic reaction	icrab4665
R00867[c]	N	metabolic reaction	icrab4665
R00875[c]	Y	metabolic reaction	icrab4665
R00877[c]	Y	metabolic reaction	icrab4665
R00878[c]	Y	metabolic reaction	icrab4665
R00885[c]	N	metabolic reaction	icrab4665
R00888[c]	N	metabolic reaction	icrab4665
R00891[c]	N	metabolic reaction	icrab4665
R00892[c]	Y	metabolic reaction	icrab4665
R00893[c]	N	metabolic reaction	icrab4665
R00894[c]	N	metabolic reaction	icrab4665
R00896[c]	Y	metabolic reaction	icrab4665
R00899[c]	N	metabolic reaction	icrab4665
R00901[c]	N	metabolic reaction	icrab4665
R00904[c]	N	metabolic reaction	icrab4665
R00905[c]	Y	metabolic reaction	icrab4665
R00908[c]	Y	metabolic reaction	icrab4665
R00922[c]	N	metabolic reaction	icrab4665
R00924[c]	Y	metabolic reaction	icrab4665
R00926[c]	Y	metabolic reaction	icrab4665
R00927[c]	N	metabolic reaction	icrab4665
R00935[c]	N	metabolic reaction	icrab4665
R00936[c]	Y	metabolic reaction	icrab4665
R00937[c]	N	metabolic reaction	icrab4665
R00939[c]	Y	metabolic reaction	icrab4665
R00940[c]	N	metabolic reaction	icrab4665
R00941[c]	N	metabolic reaction	icrab4665
R00942[c]	Y	metabolic reaction	icrab4665
R00943[c]	N	metabolic reaction	icrab4665
R00945[c]	Y	metabolic reaction	icrab4665
R00946[c]	Y	metabolic reaction	icrab4665
R00952[c]	N	metabolic reaction	icrab4665
R00955[c]	Y	metabolic reaction	icrab4665
R00959[c]	Y	metabolic reaction	icrab4665
R00961[c]	N	metabolic reaction	icrab4665
R00962[c]	N	metabolic reaction	icrab4665
R00963[c]	N	metabolic reaction	icrab4665
R00964[c]	N	metabolic reaction	icrab4665
R00965[c]	N	metabolic reaction	icrab4665
R00966[c]	Y	metabolic reaction	icrab4665
R00967[c]	N	metabolic reaction	icrab4665
R00968[c]	N	metabolic reaction	icrab4665
R00969[c]	N	metabolic reaction	icrab4665
R00970[c]	N	metabolic reaction	icrab4665
R00978[c]	Y	metabolic reaction	icrab4665
R00987[c]	N	metabolic reaction	icrab4665
R00988[c]	N	metabolic reaction	icrab4665
R00996[c]	N	metabolic reaction	icrab4665
R01000[c]	Y	metabolic reaction	icrab4665
R01001[c]	Y	metabolic reaction	icrab4665
R01004[c]	N	metabolic reaction	icrab4665
R01005[c]	N	metabolic reaction	icrab4665
R01009[c]	N	metabolic reaction	icrab4665
R01011[c]	N	metabolic reaction	icrab4665
R01013[c]	N	metabolic reaction	icrab4665
R01015[c]	Y	metabolic reaction	icrab4665
R01018[c]	N	metabolic reaction	icrab4665
R01021[c]	N	metabolic reaction	icrab4665
R01023[c]	N	metabolic reaction	icrab4665
R01025[c]	N	metabolic reaction	icrab4665
R01026[c]	N	metabolic reaction	icrab4665
R01030[c]	N	metabolic reaction	icrab4665
R01034[c]	Y	metabolic reaction	icrab4665
R01036[c]	Y	metabolic reaction	icrab4665
R01039[c]	Y	metabolic reaction	icrab4665
R01041[c]	Y	metabolic reaction	icrab4665
R01049[c]	N	metabolic reaction	icrab4665
R01051[c]	Y	metabolic reaction	icrab4665
R01054[c]	N	metabolic reaction	icrab4665
R01055[c]	Y	metabolic reaction	icrab4665
R01056[c]	Y	metabolic reaction	icrab4665
R01057[c]	Y	metabolic reaction	icrab4665
R01059[c]	N	metabolic reaction	icrab4665
R01061[c]	Y	metabolic reaction	icrab4665
R01066[c]	Y	metabolic reaction	icrab4665
R01069[c]	Y	metabolic reaction	icrab4665
R01070[c]	Y	metabolic reaction	icrab4665
R01072[c]	N	metabolic reaction	icrab4665
R01074[c]	N	metabolic reaction	icrab4665
R01077[c]	N	metabolic reaction	icrab4665
R01082[c]	Y	metabolic reaction	icrab4665
R01083[c]	N	metabolic reaction	icrab4665
R01085[c]	N	metabolic reaction	icrab4665
R01086[c]	N	metabolic reaction	icrab4665
R01090[c]	Y	metabolic reaction	icrab4665
R01092[c]	N	metabolic reaction	icrab4665
R01093[c]	Y	metabolic reaction	icrab4665
R01095[c]	Y	metabolic reaction	icrab4665
R01101[c]	N	metabolic reaction	icrab4665
R01103[c]	N	metabolic reaction	icrab4665
R01104[c]	Y	metabolic reaction	icrab4665
R01113[c]	N	metabolic reaction	icrab4665
R01115[c]	N	metabolic reaction	icrab4665
R01117[c]	Y	metabolic reaction	icrab4665
R01121[c]	N	metabolic reaction	icrab4665
R01122[c]	N	metabolic reaction	icrab4665
R01123[c]	Y	metabolic reaction	icrab4665
R01126[c]	N	metabolic reaction	icrab4665
R01127[c]	Y	metabolic reaction	icrab4665
R01130[c]	N	metabolic reaction	icrab4665
R01132[c]	Y	metabolic reaction	icrab4665
R01134[c]	N	metabolic reaction	icrab4665
R01135[c]	N	metabolic reaction	icrab4665
R01137[c]	Y	metabolic reaction	icrab4665
R01138[c]	Y	metabolic reaction	icrab4665
R01151[c]	Y	metabolic reaction	icrab4665
R01154[c]	N	metabolic reaction	icrab4665
R01155[c]	Y	metabolic reaction	icrab4665
R01157[c]	N	metabolic reaction	icrab4665
R01166[c]	N	metabolic reaction	icrab4665
R01167[c]	N	metabolic reaction	icrab4665
R01168[c]	N	metabolic reaction	icrab4665
R01175[c]	N	metabolic reaction	icrab4665
R01176[c]	N	metabolic reaction	icrab4665
R01177[c]	Y	metabolic reaction	icrab4665
R01183[c]	Y	metabolic reaction	icrab4665
R01184[c]	N	metabolic reaction	icrab4665
R01185[c]	N	metabolic reaction	icrab4665
R01186[c]	N	metabolic reaction	icrab4665
R01187[c]	N	metabolic reaction	icrab4665
R01194[c]	Y	metabolic reaction	icrab4665
R01201[c]	N	metabolic reaction	icrab4665
R01206[c]	N	metabolic reaction	icrab4665
R01214[c]	Y	metabolic reaction	icrab4665
R01218[c]	Y	metabolic reaction	icrab4665
R01220[c]	Y	metabolic reaction	icrab4665
R01221[c]	N	metabolic reaction	icrab4665
R01224[c]	N	metabolic reaction	icrab4665
R01227[c]	N	metabolic reaction	icrab4665
R01229[c]	Y	metabolic reaction	icrab4665
R01230[c]	N	metabolic reaction	icrab4665
R01231[c]	N	metabolic reaction	icrab4665
R01232[c]	N	metabolic reaction	icrab4665
R01234[c]	N	metabolic reaction	icrab4665
R01246[c]	N	metabolic reaction	icrab4665
R01248[c]	Y	metabolic reaction	icrab4665
R01249[c]	N	metabolic reaction	icrab4665
R01251[c]	Y	metabolic reaction	icrab4665
R01252[c]	N	metabolic reaction	icrab4665
R01255[c]	Y	metabolic reaction	icrab4665
R01262[c]	N	metabolic reaction	icrab4665
R01267[c]	N	metabolic reaction	icrab4665
R01271[c]	Y	metabolic reaction	icrab4665
R01274[c]	N	metabolic reaction	icrab4665
R01278[c]	N	metabolic reaction	icrab4665
R01279[c]	N	metabolic reaction	icrab4665
R01280[c]	Y	metabolic reaction	icrab4665
R01281[c]	N	metabolic reaction	icrab4665
R01290[c]	N	metabolic reaction	icrab4665
R01295[c]	N	metabolic reaction	icrab4665
R01297[c]	N	metabolic reaction	icrab4665
R01299[c]	N	metabolic reaction	icrab4665
R01310[c]	N	metabolic reaction	icrab4665
R01315[c]	N	metabolic reaction	icrab4665
R01317[c]	Y	metabolic reaction	icrab4665
R01318[c]	N	metabolic reaction	icrab4665
R01321[c]	N	metabolic reaction	icrab4665
R01324[c]	Y	metabolic reaction	icrab4665
R01325[c]	Y	metabolic reaction	icrab4665
R01326[c]	N	metabolic reaction	icrab4665
R01329[c]	Y	metabolic reaction	icrab4665
R01334[c]	N	metabolic reaction	icrab4665
R01351[c]	N	metabolic reaction	icrab4665
R01352[c]	N	metabolic reaction	icrab4665
R01354[c]	Y	metabolic reaction	icrab4665
R01357[c]	N	metabolic reaction	icrab4665
R01360[c]	N	metabolic reaction	icrab4665
R01361[c]	Y	metabolic reaction	icrab4665
R01364[c]	N	metabolic reaction	icrab4665
R01372[c]	N	metabolic reaction	icrab4665
R01378[c]	Y	metabolic reaction	icrab4665
R01383[c]	Y	metabolic reaction	icrab4665
R01384[c]	N	metabolic reaction	icrab4665
R01388[c]	Y	metabolic reaction	icrab4665
R01392[c]	Y	metabolic reaction	icrab4665
R01394[c]	N	metabolic reaction	icrab4665
R01395[c]	N	metabolic reaction	icrab4665
R01397[c]	N	metabolic reaction	icrab4665
R01398[c]	N	metabolic reaction	icrab4665
R01402[c]	N	metabolic reaction	icrab4665
R01415[c]	Y	metabolic reaction	icrab4665
R01421[c]	N	metabolic reaction	icrab4665
R01430[c]	N	metabolic reaction	icrab4665
R01431[c]	Y	metabolic reaction	icrab4665
R01432[c]	Y	metabolic reaction	icrab4665
R01440[c]	N	metabolic reaction	icrab4665
R01451[c]	N	metabolic reaction	icrab4665
R01456[c]	N	metabolic reaction	icrab4665
R01457[c]	Y	metabolic reaction	icrab4665
R01461[c]	Y	metabolic reaction	icrab4665
R01462[c]	N	metabolic reaction	icrab4665
R01465[c]	N	metabolic reaction	icrab4665
R01468[c]	N	metabolic reaction	icrab4665
R01470[c]	N	metabolic reaction	icrab4665
R01478[c]	N	metabolic reaction	icrab4665
R01481[c]	Y	metabolic reaction	icrab4665
R01483[c]	Y	metabolic reaction	icrab4665
R01494[c]	N	metabolic reaction	icrab4665
R01495[c]	N	metabolic reaction	icrab4665
R01496[c]	N	metabolic reaction	icrab4665
R01497[c]	N	metabolic reaction	icrab4665
R01498[c]	N	metabolic reaction	icrab4665
R01500[c]	N	metabolic reaction	icrab4665
R01512[c]	Y	metabolic reaction	icrab4665
R01513[c]	Y	metabolic reaction	icrab4665
R01515[c]	N	metabolic reaction	icrab4665
R01518[c]	Y	metabolic reaction	icrab4665
R01519[c]	N	metabolic reaction	icrab4665
R01528[c]	N	metabolic reaction	icrab4665
R01529[c]	Y	metabolic reaction	icrab4665
R01547[c]	Y	metabolic reaction	icrab4665
R01548[c]	N	metabolic reaction	icrab4665
R01549[c]	N	metabolic reaction	icrab4665
R01560[c]	N	metabolic reaction	icrab4665
R01561[c]	Y	metabolic reaction	icrab4665
R01565[c]	N	metabolic reaction	icrab4665
R01567[c]	N	metabolic reaction	icrab4665
R01569[c]	N	metabolic reaction	icrab4665
R01570[c]	N	metabolic reaction	icrab4665
R01579[c]	N	metabolic reaction	icrab4665
R01590[c]	N	metabolic reaction	icrab4665
R01593[c]	N	metabolic reaction	icrab4665
R01595[c]	N	metabolic reaction	icrab4665
R01600[c]	N	metabolic reaction	icrab4665
R01602[c]	Y	metabolic reaction	icrab4665
R01608[c]	Y	metabolic reaction	icrab4665
R01611[c]	Y	metabolic reaction	icrab4665
R01618[c]	N	metabolic reaction	icrab4665
R01624[c]	N	metabolic reaction	icrab4665
R01625[c]	N	metabolic reaction	icrab4665
R01626[c]	Y	metabolic reaction	icrab4665
R01639[c]	Y	metabolic reaction	icrab4665
R01641[c]	Y	metabolic reaction	icrab4665
R01648[c]	Y	metabolic reaction	icrab4665
R01655[c]	Y	metabolic reaction	icrab4665
R01658[c]	N	metabolic reaction	icrab4665
R01663[c]	N	metabolic reaction	icrab4665
R01664[c]	N	metabolic reaction	icrab4665
R01665[c]	Y	metabolic reaction	icrab4665
R01667[c]	N	metabolic reaction	icrab4665
R01668[c]	N	metabolic reaction	icrab4665
R01676[c]	N	metabolic reaction	icrab4665
R01678[c]	N	metabolic reaction	icrab4665
R01681[c]	N	metabolic reaction	icrab4665
R01682[c]	N	metabolic reaction	icrab4665
R01687[c]	N	metabolic reaction	icrab4665
R01699[c]	N	metabolic reaction	icrab4665
R01706[c]	N	metabolic reaction	icrab4665
R01710[c]	Y	metabolic reaction	icrab4665
R01711[c]	Y	metabolic reaction	icrab4665
R01718[c]	N	metabolic reaction	icrab4665
R01724[c]	Y	metabolic reaction	icrab4665
R01736[c]	N	metabolic reaction	icrab4665
R01737[c]	N	metabolic reaction	icrab4665
R01752[c]	Y	metabolic reaction	icrab4665
R01758[c]	Y	metabolic reaction	icrab4665
R01759[c]	Y	metabolic reaction	icrab4665
R01768[c]	N	metabolic reaction	icrab4665
R01769[c]	N	metabolic reaction	icrab4665
R01786[c]	Y	metabolic reaction	icrab4665
R01787[c]	Y	metabolic reaction	icrab4665
R01788[c]	Y	metabolic reaction	icrab4665
R01790[c]	N	metabolic reaction	icrab4665
R01791[c]	N	metabolic reaction	icrab4665
R01793[c]	Y	metabolic reaction	icrab4665
R01794[c]	Y	metabolic reaction	icrab4665
R01795[c]	N	metabolic reaction	icrab4665
R01799[c]	N	metabolic reaction	icrab4665
R01801[c]	N	metabolic reaction	icrab4665
R01802[c]	N	metabolic reaction	icrab4665
R01803[c]	N	metabolic reaction	icrab4665
R01805[c]	N	metabolic reaction	icrab4665
R01811[c]	N	metabolic reaction	icrab4665
R01813[c]	N	metabolic reaction	icrab4665
R01814[c]	N	metabolic reaction	icrab4665
R01815[c]	N	metabolic reaction	icrab4665
R01818[c]	Y	metabolic reaction	icrab4665
R01819[c]	Y	metabolic reaction	icrab4665
R01827[c]	Y	metabolic reaction	icrab4665
R01829[c]	N	metabolic reaction	icrab4665
R01830[c]	Y	metabolic reaction	icrab4665
R01836[c]	Y	metabolic reaction	icrab4665
R01837[c]	N	metabolic reaction	icrab4665
R01838[c]	N	metabolic reaction	icrab4665
R01840[c]	N	metabolic reaction	icrab4665
R01844[c]	Y	metabolic reaction	icrab4665
R01845[c]	N	metabolic reaction	icrab4665
R01855[c]	N	metabolic reaction	icrab4665
R01857[c]	Y	metabolic reaction	icrab4665
R01858[c]	N	metabolic reaction	icrab4665
R01859[c]	N	metabolic reaction	icrab4665
R01863[c]	Y	metabolic reaction	icrab4665
R01868[c]	Y	metabolic reaction	icrab4665
R01870[c]	Y	metabolic reaction	icrab4665
R01876[c]	Y	metabolic reaction	icrab4665
R01878[c]	N	metabolic reaction	icrab4665
R01880[c]	N	metabolic reaction	icrab4665
R01881[c]	N	metabolic reaction	icrab4665
R01883[c]	N	metabolic reaction	icrab4665
R01890[c]	N	metabolic reaction	icrab4665
R01896[c]	Y	metabolic reaction	icrab4665
R01899[c]	Y	metabolic reaction	icrab4665
R01900[c]	Y	metabolic reaction	icrab4665
R01903[c]	Y	metabolic reaction	icrab4665
R01904[c]	Y	metabolic reaction	icrab4665
R01905[c]	Y	metabolic reaction	icrab4665
R01909[c]	N	metabolic reaction	icrab4665
R01911[c]	N	metabolic reaction	icrab4665
R01915[c]	N	metabolic reaction	icrab4665
R01920[c]	N	metabolic reaction	icrab4665
R01923[c]	Y	metabolic reaction	icrab4665
R01926[c]	N	metabolic reaction	icrab4665
R01931[c]	N	metabolic reaction	icrab4665
R01933[c]	N	metabolic reaction	icrab4665
R01939[c]	Y	metabolic reaction	icrab4665
R01940[c]	N	metabolic reaction	icrab4665
R01951[c]	Y	metabolic reaction	icrab4665
R01954[c]	N	metabolic reaction	icrab4665
R01956[c]	N	metabolic reaction	icrab4665
R01959[c]	N	metabolic reaction	icrab4665
R01960[c]	N	metabolic reaction	icrab4665
R01961[c]	N	metabolic reaction	icrab4665
R01968[c]	Y	metabolic reaction	icrab4665
R01969[c]	Y	metabolic reaction	icrab4665
R01974[c]	N	metabolic reaction	icrab4665
R01975[c]	Y	metabolic reaction	icrab4665
R01978[c]	N	metabolic reaction	icrab4665
R01986[c]	N	metabolic reaction	icrab4665
R01987[c]	N	metabolic reaction	icrab4665
R01989[c]	N	metabolic reaction	icrab4665
R01992[c]	N	metabolic reaction	icrab4665
R01993[c]	Y	metabolic reaction	icrab4665
R02003[c]	N	metabolic reaction	icrab4665
R02017[c]	N	metabolic reaction	icrab4665
R02019[c]	N	metabolic reaction	icrab4665
R02024[c]	N	metabolic reaction	icrab4665
R02030[c]	N	metabolic reaction	icrab4665
R02035[c]	Y	metabolic reaction	icrab4665
R02037[c]	N	metabolic reaction	icrab4665
R02038[c]	N	metabolic reaction	icrab4665
R02050[c]	Y	metabolic reaction	icrab4665
R02051[c]	N	metabolic reaction	icrab4665
R02053[c]	N	metabolic reaction	icrab4665
R02055[c]	N	metabolic reaction	icrab4665
R02057[c]	N	metabolic reaction	icrab4665
R02058[c]	N	metabolic reaction	icrab4665
R02059[c]	N	metabolic reaction	icrab4665
R02061[c]	N	metabolic reaction	icrab4665
R02078[c]	N	metabolic reaction	icrab4665
R02080[c]	N	metabolic reaction	icrab4665
R02082[c]	N	metabolic reaction	icrab4665
R02085[c]	Y	metabolic reaction	icrab4665
R02087[c]	Y	metabolic reaction	icrab4665
R02088[c]	Y	metabolic reaction	icrab4665
R02090[c]	Y	metabolic reaction	icrab4665
R02091[c]	N	metabolic reaction	icrab4665
R02093[c]	Y	metabolic reaction	icrab4665
R02094[c]	Y	metabolic reaction	icrab4665
R02096[c]	N	metabolic reaction	icrab4665
R02097[c]	N	metabolic reaction	icrab4665
R02098[c]	Y	metabolic reaction	icrab4665
R02099[c]	N	metabolic reaction	icrab4665
R02100[c]	N	metabolic reaction	icrab4665
R02101[c]	Y	metabolic reaction	icrab4665
R02102[c]	N	metabolic reaction	icrab4665
R02103[c]	N	metabolic reaction	icrab4665
R02106[c]	N	metabolic reaction	icrab4665
R02107[c]	N	metabolic reaction	icrab4665
R02108[c]	N	metabolic reaction	icrab4665
R02109[c]	N	metabolic reaction	icrab4665
R02110[c]	N	metabolic reaction	icrab4665
R02111[c]	N	metabolic reaction	icrab4665
R02112[c]	N	metabolic reaction	icrab4665
R02123[c]	N	metabolic reaction	icrab4665
R02124[c]	Y	metabolic reaction	icrab4665
R02135[c]	N	metabolic reaction	icrab4665
R02142[c]	Y	metabolic reaction	icrab4665
R02147[c]	Y	metabolic reaction	icrab4665
R02150[c]	N	metabolic reaction	icrab4665
R02155[c]	N	metabolic reaction	icrab4665
R02164[c]	Y	metabolic reaction	icrab4665
R02173[c]	N	metabolic reaction	icrab4665
R02175[c]	N	metabolic reaction	icrab4665
R02180[c]	N	metabolic reaction	icrab4665
R02199[c]	Y	metabolic reaction	icrab4665
R02207[c]	N	metabolic reaction	icrab4665
R02208[c]	N	metabolic reaction	icrab4665
R02209[c]	N	metabolic reaction	icrab4665
R02211[c]	N	metabolic reaction	icrab4665
R02213[c]	N	metabolic reaction	icrab4665
R02216[c]	Y	metabolic reaction	icrab4665
R02222[c]	N	metabolic reaction	icrab4665
R02235[c]	Y	metabolic reaction	icrab4665
R02236[c]	Y	metabolic reaction	icrab4665
R02237[c]	N	metabolic reaction	icrab4665
R02239[c]	N	metabolic reaction	icrab4665
R02240[c]	N	metabolic reaction	icrab4665
R02241[c]	N	metabolic reaction	icrab4665
R02245[c]	N	metabolic reaction	icrab4665
R02250[c]	N	metabolic reaction	icrab4665
R02251[c]	N	metabolic reaction	icrab4665
R02265[c]	N	metabolic reaction	icrab4665
R02266[c]	N	metabolic reaction	icrab4665
R02268[c]	N	metabolic reaction	icrab4665
R02269[c]	Y	metabolic reaction	icrab4665
R02287[c]	Y	metabolic reaction	icrab4665
R02288[c]	N	metabolic reaction	icrab4665
R02294[c]	Y	metabolic reaction	icrab4665
R02295[c]	Y	metabolic reaction	icrab4665
R02297[c]	Y	metabolic reaction	icrab4665
R02300[c]	N	metabolic reaction	icrab4665
R02301[c]	N	metabolic reaction	icrab4665
R02302[c]	Y	metabolic reaction	icrab4665
R02313[c]	Y	metabolic reaction	icrab4665
R02317[c]	N	metabolic reaction	icrab4665
R02320[c]	N	metabolic reaction	icrab4665
R02323[c]	N	metabolic reaction	icrab4665
R02324[c]	N	metabolic reaction	icrab4665
R02326[c]	Y	metabolic reaction	icrab4665
R02327[c]	N	metabolic reaction	icrab4665
R02328[c]	N	metabolic reaction	icrab4665
R02331[c]	Y	metabolic reaction	icrab4665
R02332[c]	N	metabolic reaction	icrab4665
R02334[c]	N	metabolic reaction	icrab4665
R02335[c]	N	metabolic reaction	icrab4665
R02350[c]	Y	metabolic reaction	icrab4665
R02351[c]	N	metabolic reaction	icrab4665
R02352[c]	Y	metabolic reaction	icrab4665
R02353[c]	Y	metabolic reaction	icrab4665
R02354[c]	N	metabolic reaction	icrab4665
R02355[c]	N	metabolic reaction	icrab4665
R02356[c]	Y	metabolic reaction	icrab4665
R02358[c]	N	metabolic reaction	icrab4665
R02363[c]	N	metabolic reaction	icrab4665
R02366[c]	N	metabolic reaction	icrab4665
R02367[c]	N	metabolic reaction	icrab4665
R02371[c]	N	metabolic reaction	icrab4665
R02372[c]	N	metabolic reaction	icrab4665
R02382[c]	N	metabolic reaction	icrab4665
R02383[c]	N	metabolic reaction	icrab4665
R02389[c]	N	metabolic reaction	icrab4665
R02391[c]	N	metabolic reaction	icrab4665
R02393[c]	N	metabolic reaction	icrab4665
R02394[c]	N	metabolic reaction	icrab4665
R02396[c]	N	metabolic reaction	icrab4665
R02397[c]	N	metabolic reaction	icrab4665
R02408[c]	N	metabolic reaction	icrab4665
R02422[c]	Y	metabolic reaction	icrab4665
R02425[c]	Y	metabolic reaction	icrab4665
R02433[c]	Y	metabolic reaction	icrab4665
R02434[c]	N	metabolic reaction	icrab4665
R02457[c]	N	metabolic reaction	icrab4665
R02458[c]	N	metabolic reaction	icrab4665
R02464[c]	N	metabolic reaction	icrab4665
R02466[c]	N	metabolic reaction	icrab4665
R02467[c]	N	metabolic reaction	icrab4665
R02476[c]	N	metabolic reaction	icrab4665
R02477[c]	N	metabolic reaction	icrab4665
R02478[c]	N	metabolic reaction	icrab4665
R02480[c]	N	metabolic reaction	icrab4665
R02484[c]	Y	metabolic reaction	icrab4665
R02485[c]	N	metabolic reaction	icrab4665
R02487[c]	N	metabolic reaction	icrab4665
R02488[c]	N	metabolic reaction	icrab4665
R02493[c]	N	metabolic reaction	icrab4665
R02494[c]	N	metabolic reaction	icrab4665
R02497[c]	N	metabolic reaction	icrab4665
R02499[c]	N	metabolic reaction	icrab4665
R02501[c]	N	metabolic reaction	icrab4665
R02502[c]	N	metabolic reaction	icrab4665
R02514[c]	N	metabolic reaction	icrab4665
R02516[c]	N	metabolic reaction	icrab4665
R02519[c]	N	metabolic reaction	icrab4665
R02521[c]	N	metabolic reaction	icrab4665
R02527[c]	Y	metabolic reaction	icrab4665
R02529[c]	N	metabolic reaction	icrab4665
R02530[c]	Y	metabolic reaction	icrab4665
R02531[c]	N	metabolic reaction	icrab4665
R02532[c]	N	metabolic reaction	icrab4665
R02534[c]	N	metabolic reaction	icrab4665
R02535[c]	N	metabolic reaction	icrab4665
R02536[c]	Y	metabolic reaction	icrab4665
R02537[c]	Y	metabolic reaction	icrab4665
R02541[c]	N	metabolic reaction	icrab4665
R02549[c]	N	metabolic reaction	icrab4665
R02556[c]	Y	metabolic reaction	icrab4665
R02557[c]	Y	metabolic reaction	icrab4665
R02558[c]	N	metabolic reaction	icrab4665
R02565[c]	N	metabolic reaction	icrab4665
R02566[c]	N	metabolic reaction	icrab4665
R02568[c]	Y	metabolic reaction	icrab4665
R02569[c]	Y	metabolic reaction	icrab4665
R02570[c]	Y	metabolic reaction	icrab4665
R02571[c]	Y	metabolic reaction	icrab4665
R02577[c]	N	metabolic reaction	icrab4665
R02581[c]	N	metabolic reaction	icrab4665
R02590[c]	N	metabolic reaction	icrab4665
R02613[c]	Y	metabolic reaction	icrab4665
R02619[c]	N	metabolic reaction	icrab4665
R02640[c]	Y	metabolic reaction	icrab4665
R02661[c]	Y	metabolic reaction	icrab4665
R02662[c]	N	metabolic reaction	icrab4665
R02665[c]	N	metabolic reaction	icrab4665
R02668[c]	N	metabolic reaction	icrab4665
R02670[c]	N	metabolic reaction	icrab4665
R02671[c]	N	metabolic reaction	icrab4665
R02678[c]	N	metabolic reaction	icrab4665
R02685[c]	Y	metabolic reaction	icrab4665
R02687[c]	N	metabolic reaction	icrab4665
R02691[c]	N	metabolic reaction	icrab4665
R02695[c]	Y	metabolic reaction	icrab4665
R02697[c]	Y	metabolic reaction	icrab4665
R02701[c]	N	metabolic reaction	icrab4665
R02702[c]	N	metabolic reaction	icrab4665
R02719[c]	N	metabolic reaction	icrab4665
R02720[c]	N	metabolic reaction	icrab4665
R02722[c]	N	metabolic reaction	icrab4665
R02725[c]	N	metabolic reaction	icrab4665
R02731[c]	N	metabolic reaction	icrab4665
R02736[c]	N	metabolic reaction	icrab4665
R02737[c]	N	metabolic reaction	icrab4665
R02739[c]	Y	metabolic reaction	icrab4665
R02740[c]	Y	metabolic reaction	icrab4665
R02743[c]	N	metabolic reaction	icrab4665
R02746[c]	N	metabolic reaction	icrab4665
R02747[c]	N	metabolic reaction	icrab4665
R02748[c]	N	metabolic reaction	icrab4665
R02749[c]	Y	metabolic reaction	icrab4665
R02750[c]	Y	metabolic reaction	icrab4665
R02757[c]	N	metabolic reaction	icrab4665
R02765[c]	Y	metabolic reaction	icrab4665
R02778[c]	N	metabolic reaction	icrab4665
R02799[c]	N	metabolic reaction	icrab4665
R02805[c]	N	metabolic reaction	icrab4665
R02821[c]	N	metabolic reaction	icrab4665
R02824[c]	N	metabolic reaction	icrab4665
R02840[c]	N	metabolic reaction	icrab4665
R02843[c]	N	metabolic reaction	icrab4665
R02869[c]	Y	metabolic reaction	icrab4665
R02872[c]	N	metabolic reaction	icrab4665
R02894[c]	N	metabolic reaction	icrab4665
R02902[c]	N	metabolic reaction	icrab4665
R02908[c]	N	metabolic reaction	icrab4665
R02912[c]	N	metabolic reaction	icrab4665
R02914[c]	N	metabolic reaction	icrab4665
R02918[c]	N	metabolic reaction	icrab4665
R02919[c]	N	metabolic reaction	icrab4665
R02920[c]	N	metabolic reaction	icrab4665
R02923[c]	N	metabolic reaction	icrab4665
R02926[c]	Y	metabolic reaction	icrab4665
R02933[c]	Y	metabolic reaction	icrab4665
R02940[c]	N	metabolic reaction	icrab4665
R02957[c]	Y	metabolic reaction	icrab4665
R02964[c]	N	metabolic reaction	icrab4665
R02971[c]	N	metabolic reaction	icrab4665
R02973[c]	N	metabolic reaction	icrab4665
R02975[c]	N	metabolic reaction	icrab4665
R02976[c]	N	metabolic reaction	icrab4665
R02978[c]	N	metabolic reaction	icrab4665
R02984[c]	Y	metabolic reaction	icrab4665
R02985[c]	N	metabolic reaction	icrab4665
R03004[c]	N	metabolic reaction	icrab4665
R03005[c]	Y	metabolic reaction	icrab4665
R03018[c]	N	metabolic reaction	icrab4665
R03026[c]	Y	metabolic reaction	icrab4665
R03035[c]	Y	metabolic reaction	icrab4665
R03036[c]	Y	metabolic reaction	icrab4665
R03038[c]	N	metabolic reaction	icrab4665
R03045[c]	Y	metabolic reaction	icrab4665
R03048[c]	Y	metabolic reaction	icrab4665
R03055[c]	Y	metabolic reaction	icrab4665
R03057[c]	N	metabolic reaction	icrab4665
R03058[c]	N	metabolic reaction	icrab4665
R03059[c]	N	metabolic reaction	icrab4665
R03087[c]	N	metabolic reaction	icrab4665
R03088[c]	N	metabolic reaction	icrab4665
R03090[c]	N	metabolic reaction	icrab4665
R03091[c]	N	metabolic reaction	icrab4665
R03102[c]	N	metabolic reaction	icrab4665
R03103[c]	N	metabolic reaction	icrab4665
R03104[c]	N	metabolic reaction	icrab4665
R03105[c]	N	metabolic reaction	icrab4665
R03158[c]	Y	metabolic reaction	icrab4665
R03161[c]	N	metabolic reaction	icrab4665
R03165[c]	N	metabolic reaction	icrab4665
R03166[c]	N	metabolic reaction	icrab4665
R03167[c]	N	metabolic reaction	icrab4665
R03172[c]	Y	metabolic reaction	icrab4665
R03174[c]	N	metabolic reaction	icrab4665
R03181[c]	N	metabolic reaction	icrab4665
R03183[c]	Y	metabolic reaction	icrab4665
R03189[c]	N	metabolic reaction	icrab4665
R03197[c]	N	metabolic reaction	icrab4665
R03208[c]	N	metabolic reaction	icrab4665
R03220[c]	N	metabolic reaction	icrab4665
R03222[c]	N	metabolic reaction	icrab4665
R03236[c]	Y	metabolic reaction	icrab4665
R03237[c]	Y	metabolic reaction	icrab4665
R03238[c]	Y	metabolic reaction	icrab4665
R03239[c]	Y	metabolic reaction	icrab4665
R03245[c]	N	metabolic reaction	icrab4665
R03249[c]	Y	metabolic reaction	icrab4665
R03250[c]	N	metabolic reaction	icrab4665
R03269[c]	N	metabolic reaction	icrab4665
R03270[c]	N	metabolic reaction	icrab4665
R03283[c]	N	metabolic reaction	icrab4665
R03284[c]	N	metabolic reaction	icrab4665
R03291[c]	N	metabolic reaction	icrab4665
R03293[c]	N	metabolic reaction	icrab4665
R03295[c]	N	metabolic reaction	icrab4665
R03296[c]	N	metabolic reaction	icrab4665
R03300[c]	Y	metabolic reaction	icrab4665
R03302[c]	Y	metabolic reaction	icrab4665
R03304[c]	N	metabolic reaction	icrab4665
R03311[c]	N	metabolic reaction	icrab4665
R03313[c]	N	metabolic reaction	icrab4665
R03314[c]	Y	metabolic reaction	icrab4665
R03315[c]	N	metabolic reaction	icrab4665
R03316[c]	N	metabolic reaction	icrab4665
R03321[c]	Y	metabolic reaction	icrab4665
R03325[c]	N	metabolic reaction	icrab4665
R03326[c]	N	metabolic reaction	icrab4665
R03327[c]	Y	metabolic reaction	icrab4665
R03332[c]	N	metabolic reaction	icrab4665
R03342[c]	Y	metabolic reaction	icrab4665
R03346[c]	N	metabolic reaction	icrab4665
R03347[c]	N	metabolic reaction	icrab4665
R03348[c]	N	metabolic reaction	icrab4665
R03353[c]	N	metabolic reaction	icrab4665
R03354[c]	N	metabolic reaction	icrab4665
R03355[c]	N	metabolic reaction	icrab4665
R03361[c]	N	metabolic reaction	icrab4665
R03362[c]	N	metabolic reaction	icrab4665
R03363[c]	N	metabolic reaction	icrab4665
R03376[c]	N	metabolic reaction	icrab4665
R03378[c]	N	metabolic reaction	icrab4665
R03380[c]	N	metabolic reaction	icrab4665
R03383[c]	N	metabolic reaction	icrab4665
R03393[c]	N	metabolic reaction	icrab4665
R03394[c]	N	metabolic reaction	icrab4665
R03408[c]	Y	metabolic reaction	icrab4665
R03409[c]	Y	metabolic reaction	icrab4665
R03415[c]	N	metabolic reaction	icrab4665
R03416[c]	N	metabolic reaction	icrab4665
R03417[c]	N	metabolic reaction	icrab4665
R03425[c]	N	metabolic reaction	icrab4665
R03427[c]	N	metabolic reaction	icrab4665
R03428[c]	N	metabolic reaction	icrab4665
R03429[c]	N	metabolic reaction	icrab4665
R03430[c]	N	metabolic reaction	icrab4665
R03433[c]	N	metabolic reaction	icrab4665
R03434[c]	N	metabolic reaction	icrab4665
R03435[c]	N	metabolic reaction	icrab4665
R03437[c]	N	metabolic reaction	icrab4665
R03438[c]	N	metabolic reaction	icrab4665
R03451[c]	N	metabolic reaction	icrab4665
R03469[c]	N	metabolic reaction	icrab4665
R03478[c]	N	metabolic reaction	icrab4665
R03479[c]	Y	metabolic reaction	icrab4665
R03511[c]	N	metabolic reaction	icrab4665
R03522[c]	N	metabolic reaction	icrab4665
R03527[c]	N	metabolic reaction	icrab4665
R03530[c]	Y	metabolic reaction	icrab4665
R03531[c]	N	metabolic reaction	icrab4665
R03534[c]	N	metabolic reaction	icrab4665
R03539[c]	N	metabolic reaction	icrab4665
R03595[c]	N	metabolic reaction	icrab4665
R03596[c]	N	metabolic reaction	icrab4665
R03599[c]	N	metabolic reaction	icrab4665
R03610[c]	N	metabolic reaction	icrab4665
R03611[c]	N	metabolic reaction	icrab4665
R03613[c]	N	metabolic reaction	icrab4665
R03634[c]	N	metabolic reaction	icrab4665
R03643[c]	N	metabolic reaction	icrab4665
R03646[c]	N	metabolic reaction	icrab4665
R03647[c]	N	metabolic reaction	icrab4665
R03648[c]	N	metabolic reaction	icrab4665
R03650[c]	N	metabolic reaction	icrab4665
R03652[c]	N	metabolic reaction	icrab4665
R03654[c]	N	metabolic reaction	icrab4665
R03655[c]	N	metabolic reaction	icrab4665
R03656[c]	N	metabolic reaction	icrab4665
R03657[c]	N	metabolic reaction	icrab4665
R03658[c]	N	metabolic reaction	icrab4665
R03659[c]	N	metabolic reaction	icrab4665
R03660[c]	N	metabolic reaction	icrab4665
R03661[c]	N	metabolic reaction	icrab4665
R03662[c]	N	metabolic reaction	icrab4665
R03663[c]	N	metabolic reaction	icrab4665
R03664[c]	N	metabolic reaction	icrab4665
R03665[c]	N	metabolic reaction	icrab4665
R03689[c]	Y	metabolic reaction	icrab4665
R03697[c]	N	metabolic reaction	icrab4665
R03718[c]	N	metabolic reaction	icrab4665
R03719[c]	N	metabolic reaction	icrab4665
R03720[c]	N	metabolic reaction	icrab4665
R03751[c]	N	metabolic reaction	icrab4665
R03755[c]	N	metabolic reaction	icrab4665
R03756[c]	N	metabolic reaction	icrab4665
R03758[c]	N	metabolic reaction	icrab4665
R03776[c]	N	metabolic reaction	icrab4665
R03777[c]	N	metabolic reaction	icrab4665
R03778[c]	Y	metabolic reaction	icrab4665
R03783[c]	N	metabolic reaction	icrab4665
R03784[c]	N	metabolic reaction	icrab4665
R03789[c]	Y	metabolic reaction	icrab4665
R03805[c]	Y	metabolic reaction	icrab4665
R03814[c]	N	metabolic reaction	icrab4665
R03815[c]	N	metabolic reaction	icrab4665
R03816[c]	N	metabolic reaction	icrab4665
R03819[c]	N	metabolic reaction	icrab4665
R03821[c]	N	metabolic reaction	icrab4665
R03828[c]	N	metabolic reaction	icrab4665
R03856[c]	N	metabolic reaction	icrab4665
R03857[c]	N	metabolic reaction	icrab4665
R03858[c]	Y	metabolic reaction	icrab4665
R03866[c]	N	metabolic reaction	icrab4665
R03867[c]	N	metabolic reaction	icrab4665
R03869[c]	N	metabolic reaction	icrab4665
R03875[c]	N	metabolic reaction	icrab4665
R03905[c]	N	metabolic reaction	icrab4665
R03915[c]	N	metabolic reaction	icrab4665
R03916[c]	N	metabolic reaction	icrab4665
R03919[c]	N	metabolic reaction	icrab4665
R03920[c]	N	metabolic reaction	icrab4665
R03922[c]	N	metabolic reaction	icrab4665
R03936[c]	N	metabolic reaction	icrab4665
R03938[c]	N	metabolic reaction	icrab4665
R03940[c]	N	metabolic reaction	icrab4665
R03953[c]	N	metabolic reaction	icrab4665
R03971[c]	N	metabolic reaction	icrab4665
R03973[c]	N	metabolic reaction	icrab4665
R03989[c]	N	metabolic reaction	icrab4665
R03990[c]	N	metabolic reaction	icrab4665
R03991[c]	Y	metabolic reaction	icrab4665
R04017[c]	Y	metabolic reaction	icrab4665
R04019[c]	N	metabolic reaction	icrab4665
R04025[c]	N	metabolic reaction	icrab4665
R04065[c]	N	metabolic reaction	icrab4665
R04072[c]	N	metabolic reaction	icrab4665
R04095[c]	Y	metabolic reaction	icrab4665
R04097[c]	N	metabolic reaction	icrab4665
R04104[c]	N	metabolic reaction	icrab4665
R04112[c]	N	metabolic reaction	icrab4665
R04125[c]	N	metabolic reaction	icrab4665
R04137[c]	Y	metabolic reaction	icrab4665
R04138[c]	N	metabolic reaction	icrab4665
R04144[c]	N	metabolic reaction	icrab4665
R04152[c]	Y	metabolic reaction	icrab4665
R04162[c]	N	metabolic reaction	icrab4665
R04163[c]	N	metabolic reaction	icrab4665
R04170[c]	Y	metabolic reaction	icrab4665
R04171[c]	N	metabolic reaction	icrab4665
R04172[c]	N	metabolic reaction	icrab4665
R04173[c]	Y	metabolic reaction	icrab4665
R04178[c]	N	metabolic reaction	icrab4665
R04188[c]	Y	metabolic reaction	icrab4665
R04203[c]	Y	metabolic reaction	icrab4665
R04204[c]	N	metabolic reaction	icrab4665
R04208[c]	N	metabolic reaction	icrab4665
R04209[c]	Y	metabolic reaction	icrab4665
R04212[c]	N	metabolic reaction	icrab4665
R04215[c]	Y	metabolic reaction	icrab4665
R04216[c]	N	metabolic reaction	icrab4665
R04221[c]	N	metabolic reaction	icrab4665
R04224[c]	N	metabolic reaction	icrab4665
R04247[c]	N	metabolic reaction	icrab4665
R04285[c]	N	metabolic reaction	icrab4665
R04286[c]	N	metabolic reaction	icrab4665
R04293[c]	N	metabolic reaction	icrab4665
R04300[c]	N	metabolic reaction	icrab4665
R04301[c]	N	metabolic reaction	icrab4665
R04311[c]	N	metabolic reaction	icrab4665
R04313[c]	N	metabolic reaction	icrab4665
R04321[c]	N	metabolic reaction	icrab4665
R04322[c]	N	metabolic reaction	icrab4665
R04323[c]	N	metabolic reaction	icrab4665
R04325[c]	N	metabolic reaction	icrab4665
R04326[c]	N	metabolic reaction	icrab4665
R04353[c]	N	metabolic reaction	icrab4665
R04354[c]	N	metabolic reaction	icrab4665
R04355[c]	N	metabolic reaction	icrab4665
R04372[c]	N	metabolic reaction	icrab4665
R04378[c]	Y	metabolic reaction	icrab4665
R04385[c]	N	metabolic reaction	icrab4665
R04386[c]	N	metabolic reaction	icrab4665
R04391[c]	N	metabolic reaction	icrab4665
R04404[c]	N	metabolic reaction	icrab4665
R04413[c]	N	metabolic reaction	icrab4665
R04420[c]	N	metabolic reaction	icrab4665
R04428[c]	Y	metabolic reaction	icrab4665
R04430[c]	Y	metabolic reaction	icrab4665
R04432[c]	Y	metabolic reaction	icrab4665
R04435[c]	Y	metabolic reaction	icrab4665
R04444[c]	N	metabolic reaction	icrab4665
R04445[c]	N	metabolic reaction	icrab4665
R04452[c]	N	metabolic reaction	icrab4665
R04463[c]	N	metabolic reaction	icrab4665
R04470[c]	N	metabolic reaction	icrab4665
R04471[c]	N	metabolic reaction	icrab4665
R04480[c]	N	metabolic reaction	icrab4665
R04491[c]	N	metabolic reaction	icrab4665
R04496[c]	N	metabolic reaction	icrab4665
R04506[c]	N	metabolic reaction	icrab4665
R04513[c]	N	metabolic reaction	icrab4665
R04533[c]	Y	metabolic reaction	icrab4665
R04534[c]	Y	metabolic reaction	icrab4665
R04535[c]	Y	metabolic reaction	icrab4665
R04536[c]	Y	metabolic reaction	icrab4665
R04537[c]	Y	metabolic reaction	icrab4665
R04543[c]	Y	metabolic reaction	icrab4665
R04544[c]	Y	metabolic reaction	icrab4665
R04545[c]	N	metabolic reaction	icrab4665
R04546[c]	N	metabolic reaction	icrab4665
R04559[c]	Y	metabolic reaction	icrab4665
R04560[c]	Y	metabolic reaction	icrab4665
R04566[c]	Y	metabolic reaction	icrab4665
R04568[c]	Y	metabolic reaction	icrab4665
R04571[c]	N	metabolic reaction	icrab4665
R04591[c]	Y	metabolic reaction	icrab4665
R04603[c]	N	metabolic reaction	icrab4665
R04620[c]	N	metabolic reaction	icrab4665
R04633[c]	N	metabolic reaction	icrab4665
R04639[c]	N	metabolic reaction	icrab4665
R04666[c]	N	metabolic reaction	icrab4665
R04674[c]	N	metabolic reaction	icrab4665
R04675[c]	N	metabolic reaction	icrab4665
R04678[c]	N	metabolic reaction	icrab4665
R04681[c]	Y	metabolic reaction	icrab4665
R04682[c]	Y	metabolic reaction	icrab4665
R04683[c]	N	metabolic reaction	icrab4665
R04711[c]	N	metabolic reaction	icrab4665
R04725[c]	Y	metabolic reaction	icrab4665
R04726[c]	N	metabolic reaction	icrab4665
R04734[c]	N	metabolic reaction	icrab4665
R04737[c]	Y	metabolic reaction	icrab4665
R04738[c]	Y	metabolic reaction	icrab4665
R04739[c]	Y	metabolic reaction	icrab4665
R04740[c]	Y	metabolic reaction	icrab4665
R04741[c]	Y	metabolic reaction	icrab4665
R04742[c]	N	metabolic reaction	icrab4665
R04743[c]	Y	metabolic reaction	icrab4665
R04744[c]	Y	metabolic reaction	icrab4665
R04745[c]	Y	metabolic reaction	icrab4665
R04746[c]	Y	metabolic reaction	icrab4665
R04747[c]	N	metabolic reaction	icrab4665
R04748[c]	Y	metabolic reaction	icrab4665
R04749[c]	Y	metabolic reaction	icrab4665
R04751[c]	N	metabolic reaction	icrab4665
R04753[c]	N	metabolic reaction	icrab4665
R04754[c]	N	metabolic reaction	icrab4665
R04759[c]	N	metabolic reaction	icrab4665
R04761[c]	N	metabolic reaction	icrab4665
R04762[c]	N	metabolic reaction	icrab4665
R04764[c]	N	metabolic reaction	icrab4665
R04770[c]	N	metabolic reaction	icrab4665
R04771[c]	N	metabolic reaction	icrab4665
R04773[c]	N	metabolic reaction	icrab4665
R04779[c]	N	metabolic reaction	icrab4665
R04780[c]	N	metabolic reaction	icrab4665
R04804[c]	N	metabolic reaction	icrab4665
R04809[c]	N	metabolic reaction	icrab4665
R04810[c]	N	metabolic reaction	icrab4665
R04811[c]	N	metabolic reaction	icrab4665
R04812[c]	N	metabolic reaction	icrab4665
R04813[c]	N	metabolic reaction	icrab4665
R04849[c]	N	metabolic reaction	icrab4665
R04850[c]	N	metabolic reaction	icrab4665
R04856[c]	N	metabolic reaction	icrab4665
R04858[c]	N	metabolic reaction	icrab4665
R04866[c]	N	metabolic reaction	icrab4665
R04867[c]	N	metabolic reaction	icrab4665
R04869[c]	N	metabolic reaction	icrab4665
R04880[c]	Y	metabolic reaction	icrab4665
R04881[c]	N	metabolic reaction	icrab4665
R04882[c]	Y	metabolic reaction	icrab4665
R04883[c]	Y	metabolic reaction	icrab4665
R04887[c]	Y	metabolic reaction	icrab4665
R04888[c]	N	metabolic reaction	icrab4665
R04889[c]	N	metabolic reaction	icrab4665
R04890[c]	N	metabolic reaction	icrab4665
R04891[c]	N	metabolic reaction	icrab4665
R04892[c]	N	metabolic reaction	icrab4665
R04893[c]	N	metabolic reaction	icrab4665
R04894[c]	N	metabolic reaction	icrab4665
R04903[c]	N	metabolic reaction	icrab4665
R04907[c]	N	metabolic reaction	icrab4665
R04908[c]	N	metabolic reaction	icrab4665
R04909[c]	N	metabolic reaction	icrab4665
R04911[c]	N	metabolic reaction	icrab4665
R04920[c]	N	metabolic reaction	icrab4665
R04922[c]	N	metabolic reaction	icrab4665
R04923[c]	N	metabolic reaction	icrab4665
R04928[c]	N	metabolic reaction	icrab4665
R04929[c]	N	metabolic reaction	icrab4665
R04930[c]	N	metabolic reaction	icrab4665
R04936[c]	N	metabolic reaction	icrab4665
R04939[c]	N	metabolic reaction	icrab4665
R04942[c]	N	metabolic reaction	icrab4665
R04949[c]	N	metabolic reaction	icrab4665
R04951[c]	N	metabolic reaction	icrab4665
R04952[c]	N	metabolic reaction	icrab4665
R04953[c]	Y	metabolic reaction	icrab4665
R04954[c]	Y	metabolic reaction	icrab4665
R04956[c]	Y	metabolic reaction	icrab4665
R04957[c]	N	metabolic reaction	icrab4665
R04959[c]	Y	metabolic reaction	icrab4665
R04960[c]	N	metabolic reaction	icrab4665
R04962[c]	Y	metabolic reaction	icrab4665
R04963[c]	N	metabolic reaction	icrab4665
R04965[c]	Y	metabolic reaction	icrab4665
R04967[c]	Y	metabolic reaction	icrab4665
R04968[c]	N	metabolic reaction	icrab4665
R04970[c]	Y	metabolic reaction	icrab4665
R04972[c]	N	metabolic reaction	icrab4665
R04979[c]	N	metabolic reaction	icrab4665
R04982[c]	N	metabolic reaction	icrab4665
R04983[c]	N	metabolic reaction	icrab4665
R04984[c]	N	metabolic reaction	icrab4665
R04996[c]	N	metabolic reaction	icrab4665
R05046[c]	N	metabolic reaction	icrab4665
R05048[c]	N	metabolic reaction	icrab4665
R05050[c]	N	metabolic reaction	icrab4665
R05051[c]	N	metabolic reaction	icrab4665
R05052[c]	N	metabolic reaction	icrab4665
R05064[c]	N	metabolic reaction	icrab4665
R05066[c]	Y	metabolic reaction	icrab4665
R05144[c]	N	metabolic reaction	icrab4665
R05145[c]	N	metabolic reaction	icrab4665
R05202[c]	N	metabolic reaction	icrab4665
R05231[c]	N	metabolic reaction	icrab4665
R05233[c]	N	metabolic reaction	icrab4665
R05234[c]	N	metabolic reaction	icrab4665
R05237[c]	N	metabolic reaction	icrab4665
R05238[c]	N	metabolic reaction	icrab4665
R05286[c]	N	metabolic reaction	icrab4665
R05287[c]	N	metabolic reaction	icrab4665
R05355[c]	N	metabolic reaction	icrab4665
R05371[c]	N	metabolic reaction	icrab4665
R05372[c]	N	metabolic reaction	icrab4665
R05511[c]	N	metabolic reaction	icrab4665
R05549[c]	N	metabolic reaction	icrab4665
R05577[c]	N	metabolic reaction	icrab4665
R05578[c]	N	metabolic reaction	icrab4665
R05591[c]	N	metabolic reaction	icrab4665
R05595[c]	N	metabolic reaction	icrab4665
R05616[c]	N	metabolic reaction	icrab4665
R05639[c]	N	metabolic reaction	icrab4665
R05640[c]	N	metabolic reaction	icrab4665
R05692[c]	Y	metabolic reaction	icrab4665
R05703[c]	Y	metabolic reaction	icrab4665
R05731[c]	N	metabolic reaction	icrab4665
R05795[c]	N	metabolic reaction	icrab4665
R05799[c]	N	metabolic reaction	icrab4665
R05802[c]	N	metabolic reaction	icrab4665
R05804[c]	N	metabolic reaction	icrab4665
R05907[c]	N	metabolic reaction	icrab4665
R05908[c]	N	metabolic reaction	icrab4665
R05912[c]	N	metabolic reaction	icrab4665
R05916[c]	N	metabolic reaction	icrab4665
R05917[c]	N	metabolic reaction	icrab4665
R05918[c]	N	metabolic reaction	icrab4665
R05919[c]	N	metabolic reaction	icrab4665
R05920[c]	N	metabolic reaction	icrab4665
R05921[c]	N	metabolic reaction	icrab4665
R05922[c]	N	metabolic reaction	icrab4665
R05923[c]	N	metabolic reaction	icrab4665
R05924[c]	N	metabolic reaction	icrab4665
R05925[c]	N	metabolic reaction	icrab4665
R05926[c]	N	metabolic reaction	icrab4665
R05927[c]	N	metabolic reaction	icrab4665
R05928[c]	N	metabolic reaction	icrab4665
R05929[c]	N	metabolic reaction	icrab4665
R05930[c]	N	metabolic reaction	icrab4665
R05931[c]	N	metabolic reaction	icrab4665
R05932[c]	N	metabolic reaction	icrab4665
R05933[c]	N	metabolic reaction	icrab4665
R05934[c]	N	metabolic reaction	icrab4665
R05935[c]	N	metabolic reaction	icrab4665
R05936[c]	N	metabolic reaction	icrab4665
R05937[c]	N	metabolic reaction	icrab4665
R05938[c]	N	metabolic reaction	icrab4665
R05941[c]	N	metabolic reaction	icrab4665
R05956[c]	N	metabolic reaction	icrab4665
R05960[c]	Y	metabolic reaction	icrab4665
R05961[c]	Y	metabolic reaction	icrab4665
R05962[c]	Y	metabolic reaction	icrab4665
R05963[c]	Y	metabolic reaction	icrab4665
R05964[c]	Y	metabolic reaction	icrab4665
R05966[c]	Y	metabolic reaction	icrab4665
R05968[c]	Y	metabolic reaction	icrab4665
R05969[c]	N	metabolic reaction	icrab4665
R05970[c]	N	metabolic reaction	icrab4665
R05971[c]	N	metabolic reaction	icrab4665
R05972[c]	N	metabolic reaction	icrab4665
R05973[c]	N	metabolic reaction	icrab4665
R05974[c]	N	metabolic reaction	icrab4665
R05975[c]	N	metabolic reaction	icrab4665
R05976[c]	N	metabolic reaction	icrab4665
R05977[c]	N	metabolic reaction	icrab4665
R05978[c]	N	metabolic reaction	icrab4665
R05979[c]	N	metabolic reaction	icrab4665
R05980[c]	N	metabolic reaction	icrab4665
R05981[c]	N	metabolic reaction	icrab4665
R05982[c]	N	metabolic reaction	icrab4665
R05983[c]	N	metabolic reaction	icrab4665
R05984[c]	N	metabolic reaction	icrab4665
R05985[c]	N	metabolic reaction	icrab4665
R05987[c]	N	metabolic reaction	icrab4665
R05988[c]	N	metabolic reaction	icrab4665
R05989[c]	N	metabolic reaction	icrab4665
R05991[c]	N	metabolic reaction	icrab4665
R06004[c]	N	metabolic reaction	icrab4665
R06006[c]	N	metabolic reaction	icrab4665
R06010[c]	N	metabolic reaction	icrab4665
R06015[c]	N	metabolic reaction	icrab4665
R06016[c]	N	metabolic reaction	icrab4665
R06024[c]	N	metabolic reaction	icrab4665
R06025[c]	N	metabolic reaction	icrab4665
R06026[c]	N	metabolic reaction	icrab4665
R06027[c]	N	metabolic reaction	icrab4665
R06029[c]	N	metabolic reaction	icrab4665
R06033[c]	N	metabolic reaction	icrab4665
R06035[c]	N	metabolic reaction	icrab4665
R06038[c]	N	metabolic reaction	icrab4665
R06039[c]	N	metabolic reaction	icrab4665
R06075[c]	N	metabolic reaction	icrab4665
R06076[c]	N	metabolic reaction	icrab4665
R06085[c]	N	metabolic reaction	icrab4665
R06086[c]	N	metabolic reaction	icrab4665
R06088[c]	N	metabolic reaction	icrab4665
R06089[c]	N	metabolic reaction	icrab4665
R06090[c]	N	metabolic reaction	icrab4665
R06091[c]	N	metabolic reaction	icrab4665
R06095[c]	N	metabolic reaction	icrab4665
R06097[c]	N	metabolic reaction	icrab4665
R06114[c]	N	metabolic reaction	icrab4665
R06127[c]	N	metabolic reaction	icrab4665
R06128[c]	N	metabolic reaction	icrab4665
R06156[c]	N	metabolic reaction	icrab4665
R06168[c]	N	metabolic reaction	icrab4665
R06169[c]	N	metabolic reaction	icrab4665
R06170[c]	N	metabolic reaction	icrab4665
R06171[c]	Y	metabolic reaction	icrab4665
R06221[c]	N	metabolic reaction	icrab4665
R06222[c]	N	metabolic reaction	icrab4665
R06223[c]	Y	metabolic reaction	icrab4665
R06224[c]	N	metabolic reaction	icrab4665
R06227[c]	N	metabolic reaction	icrab4665
R06230[c]	N	metabolic reaction	icrab4665
R06238[c]	N	metabolic reaction	icrab4665
R06258[c]	N	metabolic reaction	icrab4665
R06259[c]	N	metabolic reaction	icrab4665
R06260[c]	N	metabolic reaction	icrab4665
R06263[c]	N	metabolic reaction	icrab4665
R06264[c]	N	metabolic reaction	icrab4665
R06276[c]	N	metabolic reaction	icrab4665
R06277[c]	N	metabolic reaction	icrab4665
R06364[c]	N	metabolic reaction	icrab4665
R06516[c]	N	metabolic reaction	icrab4665
R06517[c]	N	metabolic reaction	icrab4665
R06518[c]	N	metabolic reaction	icrab4665
R06519[c]	N	metabolic reaction	icrab4665
R06520[c]	N	metabolic reaction	icrab4665
R06521[c]	N	metabolic reaction	icrab4665
R06522[c]	N	metabolic reaction	icrab4665
R06525[c]	N	metabolic reaction	icrab4665
R06526[c]	N	metabolic reaction	icrab4665
R06528[c]	N	metabolic reaction	icrab4665
R06573[c]	N	metabolic reaction	icrab4665
R06577[c]	N	metabolic reaction	icrab4665
R06601[c]	N	metabolic reaction	icrab4665
R06604[c]	N	metabolic reaction	icrab4665
R06614[c]	N	metabolic reaction	icrab4665
R06722[c]	N	metabolic reaction	icrab4665
R06865[c]	N	metabolic reaction	icrab4665
R06866[c]	N	metabolic reaction	icrab4665
R06868[c]	N	metabolic reaction	icrab4665
R06869[c]	N	metabolic reaction	icrab4665
R06941[c]	N	metabolic reaction	icrab4665
R06942[c]	N	metabolic reaction	icrab4665
R06975[c]	N	metabolic reaction	icrab4665
R06982[c]	Y	metabolic reaction	icrab4665
R06983[c]	N	metabolic reaction	icrab4665
R06985[c]	N	metabolic reaction	icrab4665
R07000[c]	N	metabolic reaction	icrab4665
R07001[c]	N	metabolic reaction	icrab4665
R07002[c]	N	metabolic reaction	icrab4665
R07003[c]	N	metabolic reaction	icrab4665
R07004[c]	N	metabolic reaction	icrab4665
R07013[c]	N	metabolic reaction	icrab4665
R07014[c]	N	metabolic reaction	icrab4665
R07015[c]	N	metabolic reaction	icrab4665
R07021[c]	N	metabolic reaction	icrab4665
R07022[c]	N	metabolic reaction	icrab4665
R07023[c]	N	metabolic reaction	icrab4665
R07024[c]	N	metabolic reaction	icrab4665
R07025[c]	N	metabolic reaction	icrab4665
R07026[c]	N	metabolic reaction	icrab4665
R07027[c]	N	metabolic reaction	icrab4665
R07034[c]	N	metabolic reaction	icrab4665
R07035[c]	N	metabolic reaction	icrab4665
R07041[c]	N	metabolic reaction	icrab4665
R07042[c]	N	metabolic reaction	icrab4665
R07043[c]	N	metabolic reaction	icrab4665
R07044[c]	N	metabolic reaction	icrab4665
R07045[c]	N	metabolic reaction	icrab4665
R07046[c]	N	metabolic reaction	icrab4665
R07048[c]	N	metabolic reaction	icrab4665
R07050[c]	N	metabolic reaction	icrab4665
R07051[c]	N	metabolic reaction	icrab4665
R07052[c]	N	metabolic reaction	icrab4665
R07054[c]	N	metabolic reaction	icrab4665
R07055[c]	Y	metabolic reaction	icrab4665
R07056[c]	N	metabolic reaction	icrab4665
R07064[c]	N	metabolic reaction	icrab4665
R07079[c]	N	metabolic reaction	icrab4665
R07080[c]	N	metabolic reaction	icrab4665
R07081[c]	N	metabolic reaction	icrab4665
R07082[c]	N	metabolic reaction	icrab4665
R07083[c]	N	metabolic reaction	icrab4665
R07084[c]	N	metabolic reaction	icrab4665
R07085[c]	N	metabolic reaction	icrab4665
R07086[c]	N	metabolic reaction	icrab4665
R07087[c]	N	metabolic reaction	icrab4665
R07092[c]	N	metabolic reaction	icrab4665
R07094[c]	N	metabolic reaction	icrab4665
R07096[c]	N	metabolic reaction	icrab4665
R07098[c]	N	metabolic reaction	icrab4665
R07099[c]	Y	metabolic reaction	icrab4665
R07100[c]	N	metabolic reaction	icrab4665
R07101[c]	Y	metabolic reaction	icrab4665
R07104[c]	N	metabolic reaction	icrab4665
R07105[c]	N	metabolic reaction	icrab4665
R07106[c]	Y	metabolic reaction	icrab4665
R07112[c]	N	metabolic reaction	icrab4665
R07116[c]	N	metabolic reaction	icrab4665
R07129[c]	N	metabolic reaction	icrab4665
R07136[c]	Y	metabolic reaction	icrab4665
R07162[c]	N	metabolic reaction	icrab4665
R07163[c]	N	metabolic reaction	icrab4665
R07168[c]	N	metabolic reaction	icrab4665
R07207[c]	N	metabolic reaction	icrab4665
R07211[c]	N	metabolic reaction	icrab4665
R07212[c]	N	metabolic reaction	icrab4665
R07213[c]	N	metabolic reaction	icrab4665
R07215[c]	N	metabolic reaction	icrab4665
R07229[c]	N	metabolic reaction	icrab4665
R07273[c]	N	metabolic reaction	icrab4665
R07299[c]	N	metabolic reaction	icrab4665
R07324[c]	N	metabolic reaction	icrab4665
R07336[c]	N	metabolic reaction	icrab4665
R07363[c]	N	metabolic reaction	icrab4665
R07364[c]	N	metabolic reaction	icrab4665
R07376[c]	N	metabolic reaction	icrab4665
R07377[c]	N	metabolic reaction	icrab4665
R07379[c]	N	metabolic reaction	icrab4665
R07384[c]	Y	metabolic reaction	icrab4665
R07385[c]	N	metabolic reaction	icrab4665
R07387[c]	N	metabolic reaction	icrab4665
R07388[c]	N	metabolic reaction	icrab4665
R07389[c]	N	metabolic reaction	icrab4665
R07392[c]	N	metabolic reaction	icrab4665
R07395[c]	N	metabolic reaction	icrab4665
R07396[c]	N	metabolic reaction	icrab4665
R07411[c]	N	metabolic reaction	icrab4665
R07412[c]	N	metabolic reaction	icrab4665
R07443[c]	N	metabolic reaction	icrab4665
R07456[c]	N	metabolic reaction	icrab4665
R07459[c]	N	metabolic reaction	icrab4665
R07460[c]	N	metabolic reaction	icrab4665
R07461[c]	N	metabolic reaction	icrab4665
R07483[c]	N	metabolic reaction	icrab4665
R07484[c]	N	metabolic reaction	icrab4665
R07486[c]	N	metabolic reaction	icrab4665
R07487[c]	N	metabolic reaction	icrab4665
R07488[c]	N	metabolic reaction	icrab4665
R07490[c]	N	metabolic reaction	icrab4665
R07491[c]	N	metabolic reaction	icrab4665
R07492[c]	N	metabolic reaction	icrab4665
R07493[c]	N	metabolic reaction	icrab4665
R07494[c]	N	metabolic reaction	icrab4665
R07495[c]	N	metabolic reaction	icrab4665
R07496[c]	N	metabolic reaction	icrab4665
R07498[c]	Y	metabolic reaction	icrab4665
R07499[c]	Y	metabolic reaction	icrab4665
R07505[c]	N	metabolic reaction	icrab4665
R07507[c]	Y	metabolic reaction	icrab4665
R07509[c]	N	metabolic reaction	icrab4665
R07599[c]	N	metabolic reaction	icrab4665
R07600[c]	N	metabolic reaction	icrab4665
R07601[c]	N	metabolic reaction	icrab4665
R07602[c]	N	metabolic reaction	icrab4665
R07603[c]	N	metabolic reaction	icrab4665
R07604[c]	N	metabolic reaction	icrab4665
R07617[c]	N	metabolic reaction	icrab4665
R07618[c]	Y	metabolic reaction	icrab4665
R07619[c]	Y	metabolic reaction	icrab4665
R07620[c]	N	metabolic reaction	icrab4665
R07622[c]	N	metabolic reaction	icrab4665
R07758[c]	N	metabolic reaction	icrab4665
R07759[c]	N	metabolic reaction	icrab4665
R07760[c]	N	metabolic reaction	icrab4665
R07761[c]	N	metabolic reaction	icrab4665
R07762[c]	N	metabolic reaction	icrab4665
R07766[c]	N	metabolic reaction	icrab4665
R07767[c]	N	metabolic reaction	icrab4665
R07768[c]	N	metabolic reaction	icrab4665
R07769[c]	N	metabolic reaction	icrab4665
R07805[c]	N	metabolic reaction	icrab4665
R07806[c]	N	metabolic reaction	icrab4665
R07807[c]	N	metabolic reaction	icrab4665
R07808[c]	N	metabolic reaction	icrab4665
R07811[c]	Y	metabolic reaction	icrab4665
R07812[c]	N	metabolic reaction	icrab4665
R07813[c]	N	metabolic reaction	icrab4665
R07814[c]	N	metabolic reaction	icrab4665
R07815[c]	N	metabolic reaction	icrab4665
R07816[c]	N	metabolic reaction	icrab4665
R07817[c]	N	metabolic reaction	icrab4665
R07818[c]	N	metabolic reaction	icrab4665
R07819[c]	N	metabolic reaction	icrab4665
R07820[c]	N	metabolic reaction	icrab4665
R07821[c]	N	metabolic reaction	icrab4665
R07822[c]	N	metabolic reaction	icrab4665
R07823[c]	N	metabolic reaction	icrab4665
R07824[c]	N	metabolic reaction	icrab4665
R07825[c]	N	metabolic reaction	icrab4665
R07855[c]	N	metabolic reaction	icrab4665
R07859[c]	N	metabolic reaction	icrab4665
R07861[c]	N	metabolic reaction	icrab4665
R07891[c]	N	metabolic reaction	icrab4665
R07892[c]	N	metabolic reaction	icrab4665
R07895[c]	N	metabolic reaction	icrab4665
R07896[c]	N	metabolic reaction	icrab4665
R07919[c]	N	metabolic reaction	icrab4665
R07920[c]	N	metabolic reaction	icrab4665
R07922[c]	N	metabolic reaction	icrab4665
R07934[c]	N	metabolic reaction	icrab4665
R07935[c]	N	metabolic reaction	icrab4665
R07936[c]	N	metabolic reaction	icrab4665
R07937[c]	N	metabolic reaction	icrab4665
R07939[c]	N	metabolic reaction	icrab4665
R07940[c]	N	metabolic reaction	icrab4665
R07942[c]	N	metabolic reaction	icrab4665
R07943[c]	N	metabolic reaction	icrab4665
R07945[c]	N	metabolic reaction	icrab4665
R07950[c]	N	metabolic reaction	icrab4665
R07951[c]	N	metabolic reaction	icrab4665
R07952[c]	N	metabolic reaction	icrab4665
R07953[c]	N	metabolic reaction	icrab4665
R07955[c]	N	metabolic reaction	icrab4665
R07956[c]	N	metabolic reaction	icrab4665
R07957[c]	N	metabolic reaction	icrab4665
R07958[c]	N	metabolic reaction	icrab4665
R07961[c]	N	metabolic reaction	icrab4665
R07962[c]	N	metabolic reaction	icrab4665
R07965[c]	N	metabolic reaction	icrab4665
R07966[c]	N	metabolic reaction	icrab4665
R07969[c]	N	metabolic reaction	icrab4665
R07970[c]	N	metabolic reaction	icrab4665
R07977[c]	N	metabolic reaction	icrab4665
R07978[c]	N	metabolic reaction	icrab4665
R07979[c]	N	metabolic reaction	icrab4665
R07980[c]	N	metabolic reaction	icrab4665
R07981[c]	N	metabolic reaction	icrab4665
R07982[c]	N	metabolic reaction	icrab4665
R08094[c]	N	metabolic reaction	icrab4665
R08095[c]	N	metabolic reaction	icrab4665
R08107[c]	N	metabolic reaction	icrab4665
R08146[c]	N	metabolic reaction	icrab4665
R08149[c]	N	metabolic reaction	icrab4665
R08150[c]	N	metabolic reaction	icrab4665
R08152[c]	N	metabolic reaction	icrab4665
R08153[c]	N	metabolic reaction	icrab4665
R08159[c]	N	metabolic reaction	icrab4665
R08174[c]	N	metabolic reaction	icrab4665
R08175[c]	N	metabolic reaction	icrab4665
R08176[c]	N	metabolic reaction	icrab4665
R08177[c]	N	metabolic reaction	icrab4665
R08178[c]	N	metabolic reaction	icrab4665
R08179[c]	N	metabolic reaction	icrab4665
R08180[c]	N	metabolic reaction	icrab4665
R08181[c]	N	metabolic reaction	icrab4665
R08182[c]	N	metabolic reaction	icrab4665
R08183[c]	N	metabolic reaction	icrab4665
R08193[c]	Y	metabolic reaction	icrab4665
R08197[c]	N	metabolic reaction	icrab4665
R08208[c]	N	metabolic reaction	icrab4665
R08218[c]	N	metabolic reaction	icrab4665
R08220[c]	N	metabolic reaction	icrab4665
R08221[c]	N	metabolic reaction	icrab4665
R08222[c]	N	metabolic reaction	icrab4665
R08224[c]	N	metabolic reaction	icrab4665
R08225[c]	N	metabolic reaction	icrab4665
R08226[c]	N	metabolic reaction	icrab4665
R08227[c]	N	metabolic reaction	icrab4665
R08228[c]	N	metabolic reaction	icrab4665
R08229[c]	Y	metabolic reaction	icrab4665
R08230[c]	Y	metabolic reaction	icrab4665
R08231[c]	N	metabolic reaction	icrab4665
R08232[c]	N	metabolic reaction	icrab4665
R08233[c]	N	metabolic reaction	icrab4665
R08236[c]	N	metabolic reaction	icrab4665
R08237[c]	N	metabolic reaction	icrab4665
R08238[c]	N	metabolic reaction	icrab4665
R08239[c]	N	metabolic reaction	icrab4665
R08240[c]	N	metabolic reaction	icrab4665
R08243[c]	N	metabolic reaction	icrab4665
R08244[c]	N	metabolic reaction	icrab4665
R08245[c]	N	metabolic reaction	icrab4665
R08246[c]	N	metabolic reaction	icrab4665
R08248[c]	N	metabolic reaction	icrab4665
R08249[c]	N	metabolic reaction	icrab4665
R08250[c]	N	metabolic reaction	icrab4665
R08251[c]	N	metabolic reaction	icrab4665
R08255[c]	N	metabolic reaction	icrab4665
R08257[c]	N	metabolic reaction	icrab4665
R08258[c]	N	metabolic reaction	icrab4665
R08259[c]	N	metabolic reaction	icrab4665
R08260[c]	N	metabolic reaction	icrab4665
R08262[c]	N	metabolic reaction	icrab4665
R08263[c]	N	metabolic reaction	icrab4665
R08268[c]	N	metabolic reaction	icrab4665
R08274[c]	N	metabolic reaction	icrab4665
R08275[c]	N	metabolic reaction	icrab4665
R08278[c]	Y	metabolic reaction	icrab4665
R08280[c]	N	metabolic reaction	icrab4665
R08281[c]	N	metabolic reaction	icrab4665
R08282[c]	N	metabolic reaction	icrab4665
R08283[c]	N	metabolic reaction	icrab4665
R08305[c]	N	metabolic reaction	icrab4665
R08306[c]	N	metabolic reaction	icrab4665
R08307[c]	N	metabolic reaction	icrab4665
R08309[c]	Y	metabolic reaction	icrab4665
R08310[c]	N	metabolic reaction	icrab4665
R08311[c]	N	metabolic reaction	icrab4665
R08359[c]	N	metabolic reaction	icrab4665
R08361[c]	N	metabolic reaction	icrab4665
R08364[c]	N	metabolic reaction	icrab4665
R08379[c]	Y	metabolic reaction	icrab4665
R08380[c]	Y	metabolic reaction	icrab4665
R08381[c]	N	metabolic reaction	icrab4665
R08383[c]	Y	metabolic reaction	icrab4665
R08385[c]	N	metabolic reaction	icrab4665
R08388[c]	N	metabolic reaction	icrab4665
R08390[c]	N	metabolic reaction	icrab4665
R08391[c]	N	metabolic reaction	icrab4665
R08392[c]	N	metabolic reaction	icrab4665
R08517[c]	N	metabolic reaction	icrab4665
R08518[c]	N	metabolic reaction	icrab4665
R08527[c]	N	metabolic reaction	icrab4665
R08549[c]	N	metabolic reaction	icrab4665
R08553[c]	Y	metabolic reaction	icrab4665
R08615[c]	N	metabolic reaction	icrab4665
R08678[c]	N	metabolic reaction	icrab4665
R08699[c]	N	metabolic reaction	icrab4665
R08714[c]	N	metabolic reaction	icrab4665
R08717[c]	N	metabolic reaction	icrab4665
R08718[c]	N	metabolic reaction	icrab4665
R08734[c]	N	metabolic reaction	icrab4665
R08735[c]	N	metabolic reaction	icrab4665
R08738[c]	N	metabolic reaction	icrab4665
R08739[c]	N	metabolic reaction	icrab4665
R08740[c]	N	metabolic reaction	icrab4665
R08744[c]	N	metabolic reaction	icrab4665
R08745[c]	N	metabolic reaction	icrab4665
R08945[c]	N	metabolic reaction	icrab4665
R08954[c]	N	metabolic reaction	icrab4665
R08955[c]	N	metabolic reaction	icrab4665
R08957[c]	N	metabolic reaction	icrab4665
R08958[c]	N	metabolic reaction	icrab4665
R08959[c]	N	metabolic reaction	icrab4665
R08960[c]	N	metabolic reaction	icrab4665
R08964[c]	N	metabolic reaction	icrab4665
R08969[c]	Y	metabolic reaction	icrab4665
R08980[c]	N	metabolic reaction	icrab4665
R08981[c]	N	metabolic reaction	icrab4665
R08995[c]	N	metabolic reaction	icrab4665
R09034[c]	N	metabolic reaction	icrab4665
R09035[c]	N	metabolic reaction	icrab4665
R09036[c]	N	metabolic reaction	icrab4665
R09076[c]	N	metabolic reaction	icrab4665
R09085[c]	N	metabolic reaction	icrab4665
R09086[c]	Y	metabolic reaction	icrab4665
R09087[c]	N	metabolic reaction	icrab4665
R09099[c]	N	metabolic reaction	icrab4665
R09144[c]	N	metabolic reaction	icrab4665
R09145[c]	N	metabolic reaction	icrab4665
R09151[c]	N	metabolic reaction	icrab4665
R09152[c]	N	metabolic reaction	icrab4665
R09158[c]	N	metabolic reaction	icrab4665
R09245[c]	N	metabolic reaction	icrab4665
R09246[c]	N	metabolic reaction	icrab4665
R09249[c]	N	metabolic reaction	icrab4665
R09250[c]	N	metabolic reaction	icrab4665
R09251[c]	N	metabolic reaction	icrab4665
R09290[c]	N	metabolic reaction	icrab4665
R09291[c]	N	metabolic reaction	icrab4665
R09295[c]	N	metabolic reaction	icrab4665
R09296[c]	N	metabolic reaction	icrab4665
R09298[c]	N	metabolic reaction	icrab4665
R09299[c]	N	metabolic reaction	icrab4665
R09304[c]	N	metabolic reaction	icrab4665
R09315[c]	N	metabolic reaction	icrab4665
R09316[c]	N	metabolic reaction	icrab4665
R09318[c]	N	metabolic reaction	icrab4665
R09319[c]	N	metabolic reaction	icrab4665
R09320[c]	N	metabolic reaction	icrab4665
R09323[c]	N	metabolic reaction	icrab4665
R09324[c]	N	metabolic reaction	icrab4665
R09365[c]	N	metabolic reaction	icrab4665
R09394[c]	N	metabolic reaction	icrab4665
R09395[c]	N	metabolic reaction	icrab4665
R09405[c]	N	metabolic reaction	icrab4665
R09406[c]	N	metabolic reaction	icrab4665
R09408[c]	N	metabolic reaction	icrab4665
R09409[c]	N	metabolic reaction	icrab4665
R09410[c]	N	metabolic reaction	icrab4665
R09411[c]	Y	metabolic reaction	icrab4665
R09412[c]	N	metabolic reaction	icrab4665
R09413[c]	N	metabolic reaction	icrab4665
R09414[c]	N	metabolic reaction	icrab4665
R09415[c]	N	metabolic reaction	icrab4665
R09416[c]	N	metabolic reaction	icrab4665
R09417[c]	N	metabolic reaction	icrab4665
R09418[c]	N	metabolic reaction	icrab4665
R09419[c]	N	metabolic reaction	icrab4665
R09420[c]	N	metabolic reaction	icrab4665
R09424[c]	N	metabolic reaction	icrab4665
R09425[c]	N	metabolic reaction	icrab4665
R09426[c]	N	metabolic reaction	icrab4665
R09427[c]	N	metabolic reaction	icrab4665
R09428[c]	N	metabolic reaction	icrab4665
R09442[c]	N	metabolic reaction	icrab4665
R09443[c]	N	metabolic reaction	icrab4665
R09449[c]	N	metabolic reaction	icrab4665
R09450[c]	N	metabolic reaction	icrab4665
R09470[c]	N	metabolic reaction	icrab4665
R09506[c]	N	metabolic reaction	icrab4665
R09515[c]	N	metabolic reaction	icrab4665
R09516[c]	N	metabolic reaction	icrab4665
R09532[c]	N	metabolic reaction	icrab4665
R09562[c]	N	metabolic reaction	icrab4665
R09672[c]	N	metabolic reaction	icrab4665
R09673[c]	N	metabolic reaction	icrab4665
R09676[c]	N	metabolic reaction	icrab4665
R09698[c]	N	metabolic reaction	icrab4665
R09726[c]	N	metabolic reaction	icrab4665
R09735[c]	N	metabolic reaction	icrab4665
R09827[c]	N	metabolic reaction	icrab4665
R09844[c]	N	metabolic reaction	icrab4665
R09845[c]	N	metabolic reaction	icrab4665
R09847[c]	N	metabolic reaction	icrab4665
R09875[c]	N	metabolic reaction	icrab4665
R09951[c]	Y	metabolic reaction	icrab4665
R09952[c]	Y	metabolic reaction	icrab4665
R09959[c]	N	metabolic reaction	icrab4665
R09979[c]	N	metabolic reaction	icrab4665
R09991[c]	N	metabolic reaction	icrab4665
R09992[c]	N	metabolic reaction	icrab4665
R10056[c]	N	metabolic reaction	icrab4665
R10074[c]	N	metabolic reaction	icrab4665
R10092[c]	N	metabolic reaction	icrab4665
R10115[c]	N	metabolic reaction	icrab4665
R10119[c]	N	metabolic reaction	icrab4665
R10138[c]	N	metabolic reaction	icrab4665
R10139[c]	N	metabolic reaction	icrab4665
R10151[c]	N	metabolic reaction	icrab4665
R10221[c]	N	metabolic reaction	icrab4665
R10235[c]	Y	metabolic reaction	icrab4665
R10242[c]	N	metabolic reaction	icrab4665
R10270[c]	N	metabolic reaction	icrab4665
R10455[c]	N	metabolic reaction	icrab4665
R10507[c]	N	metabolic reaction	icrab4665
R10548[c]	N	metabolic reaction	icrab4665
R10553[c]	N	metabolic reaction	icrab4665
R10596[c]	N	metabolic reaction	icrab4665
R10619[c]	N	metabolic reaction	icrab4665
R10648[c]	N	metabolic reaction	icrab4665
R10649[c]	N	metabolic reaction	icrab4665
R10687[c]	N	metabolic reaction	icrab4665
R10688[c]	N	metabolic reaction	icrab4665
R10804[c]	N	metabolic reaction	icrab4665
R10805[c]	N	metabolic reaction	icrab4665
R10806[c]	N	metabolic reaction	icrab4665
R10812[c]	N	metabolic reaction	icrab4665
R10825[c]	N	metabolic reaction	icrab4665
R10826[c]	N	metabolic reaction	icrab4665
R10827[c]	N	metabolic reaction	icrab4665
R10828[c]	N	metabolic reaction	icrab4665
R10830[c]	N	metabolic reaction	icrab4665
R10868[c]	N	metabolic reaction	icrab4665
R10869[c]	N	metabolic reaction	icrab4665
R10873[c]	N	metabolic reaction	icrab4665
R10905[c]	N	metabolic reaction	icrab4665
R10907[c]	N	metabolic reaction	icrab4665
R10925[c]	N	metabolic reaction	icrab4665
R10948[c]	N	metabolic reaction	icrab4665
R10949[c]	N	metabolic reaction	icrab4665
R10951[c]	N	metabolic reaction	icrab4665
R10952[c]	N	metabolic reaction	icrab4665
R10991[c]	Y	metabolic reaction	icrab4665
R10992[c]	Y	metabolic reaction	icrab4665
R10993[c]	N	metabolic reaction	icrab4665
R10994[c]	N	metabolic reaction	icrab4665
R10996[c]	N	metabolic reaction	icrab4665
R10997[c]	N	metabolic reaction	icrab4665
R10998[c]	N	metabolic reaction	icrab4665
R11007[c]	N	metabolic reaction	icrab4665
R11008[c]	N	metabolic reaction	icrab4665
R11031[c]	N	metabolic reaction	icrab4665
R11032[c]	N	metabolic reaction	icrab4665
R11043[c]	N	metabolic reaction	icrab4665
R11059[c]	N	metabolic reaction	icrab4665
R11060[c]	N	metabolic reaction	icrab4665
R11096[c]	N	metabolic reaction	icrab4665
R11104[c]	N	metabolic reaction	icrab4665
R11110[c]	N	metabolic reaction	icrab4665
R11111[c]	N	metabolic reaction	icrab4665
R11165[c]	N	metabolic reaction	icrab4665
R11166[c]	N	metabolic reaction	icrab4665
R11180[c]	N	metabolic reaction	icrab4665
R11201[c]	N	metabolic reaction	icrab4665
R11262[c]	N	metabolic reaction	icrab4665
R11316[c]	Y	metabolic reaction	icrab4665
R11318[c]	N	metabolic reaction	icrab4665
R11319[c]	N	metabolic reaction	icrab4665
R11323[c]	N	metabolic reaction	icrab4665
R11324[c]	N	metabolic reaction	icrab4665
R11329[c]	N	metabolic reaction	icrab4665
R11372[c]	N	metabolic reaction	icrab4665
R11375[c]	Y	metabolic reaction	icrab4665
R11376[c]	Y	metabolic reaction	icrab4665
R11377[c]	Y	metabolic reaction	icrab4665
R11379[c]	Y	metabolic reaction	icrab4665
R11399[c]	N	metabolic reaction	icrab4665
R11407[c]	N	metabolic reaction	icrab4665
R11528[c]	N	metabolic reaction	icrab4665
R11529[c]	N	metabolic reaction	icrab4665
R11553[c]	N	metabolic reaction	icrab4665
R11583[c]	N	metabolic reaction	icrab4665
R11604[c]	Y	metabolic reaction	icrab4665
R11623[c]	N	metabolic reaction	icrab4665
R11671[c]	N	metabolic reaction	icrab4665
R11762[c]	Y	metabolic reaction	icrab4665
R11763[c]	N	metabolic reaction	icrab4665
R11764[c]	N	metabolic reaction	icrab4665
R11765[c]	N	metabolic reaction	icrab4665
R11891[c]	N	metabolic reaction	icrab4665
R11892[c]	N	metabolic reaction	icrab4665
R11893[c]	N	metabolic reaction	icrab4665
R11894[c]	N	metabolic reaction	icrab4665
R11895[c]	N	metabolic reaction	icrab4665
R11896[c]	N	metabolic reaction	icrab4665
R11902[c]	N	metabolic reaction	icrab4665
R11904[c]	N	metabolic reaction	icrab4665
R11905[c]	N	metabolic reaction	icrab4665
R00009[c]	N	metabolic reaction	icrab4665
R00100[c]	N	metabolic reaction	icrab4665
R07933[c]	N	metabolic reaction	icrab4665
R08134[c]	N	metabolic reaction	icrab4665
R08138[c]	N	metabolic reaction	icrab4665
R08143[c]	N	metabolic reaction	icrab4665
R02373[c]	N	metabolic reaction	ecdysone pathway
R02374[c]	N	metabolic reaction	ecdysone pathway
R08132[c]	N	metabolic reaction	ecdysone pathway
R08133[c]	N	metabolic reaction	ecdysone pathway
R08135[c]	N	metabolic reaction	ecdysone pathway
R08136[c]	N	metabolic reaction	ecdysone pathway
R08137[c]	N	metabolic reaction	ecdysone pathway
R08139[c]	N	metabolic reaction	ecdysone pathway
R08140[c]	N	metabolic reaction	ecdysone pathway
R08141[c]	N	metabolic reaction	ecdysone pathway
R08142[c]	N	metabolic reaction	ecdysone pathway
L00001[c]	N	metabolic reaction	fatty acids pathways
L00002[c]	N	metabolic reaction	fatty acids pathways
L00003[c]	N	metabolic reaction	fatty acids pathways
L00004[c]	N	metabolic reaction	fatty acids pathways
L00005[c]	N	metabolic reaction	fatty acids pathways
L00006[c]	N	metabolic reaction	fatty acids pathways
L00007[c]	N	metabolic reaction	fatty acids pathways
L00008[c]	N	metabolic reaction	fatty acids pathways
L00009[c]	N	metabolic reaction	fatty acids pathways
L00010[c]	N	metabolic reaction	fatty acids pathways
L00011[c]	N	metabolic reaction	fatty acids pathways
L00012[c]	N	metabolic reaction	fatty acids pathways
R08184[c]	N	metabolic reaction	fatty acids pathways
R08185[c]	N	metabolic reaction	fatty acids pathways
R08186[c]	N	metabolic reaction	fatty acids pathways
R08187[c]	N	metabolic reaction	fatty acids pathways
R08188[c]	N	metabolic reaction	fatty acids pathways
R08190[c]	N	metabolic reaction	fatty acids pathways
R08192[c]	N	metabolic reaction	fatty acids pathways
R08273[c]	N	metabolic reaction	fatty acids pathways
R12170[c]	N	metabolic reaction	fatty acids pathways
R12171[c]	N	metabolic reaction	fatty acids pathways
R12205[c]	N	metabolic reaction	fatty acids pathways
T00001[c]	Y	transport	biomass detection
T00001[e]	Y	exchange	biomass detection
T00002[c]	Y	transport	biomass detection
T00002[e]	Y	exchange	biomass detection
T00003[c]	Y	transport	biomass detection
T00003[e]	Y	exchange	biomass detection
T00004[c]	Y	transport	biomass detection
T00004[e]	Y	exchange	biomass detection
T00005[c]	Y	transport	biomass detection
T00005[e]	Y	exchange	biomass detection
T00006[c]	Y	transport	biomass detection
T00006[e]	Y	exchange	biomass detection
T00007[c]	Y	transport	biomass detection
T00007[e]	Y	exchange	biomass detection
T00008[c]	Y	transport	biomass detection
T00008[e]	Y	exchange	biomass detection
T00009[c]	Y	transport	biomass detection
T00009[e]	Y	exchange	biomass detection
T00010[c]	Y	transport	biomass detection
T00010[e]	Y	exchange	biomass detection
T00011[c]	Y	transport	biomass detection
T00011[e]	Y	exchange	biomass detection
T00012[c]	Y	transport	biomass detection
T00012[e]	Y	exchange	biomass detection
T00013[c]	Y	transport	biomass detection
T00013[e]	Y	exchange	biomass detection
T00014[c]	Y	transport	biomass detection
T00014[e]	Y	exchange	biomass detection
T00015[c]	Y	transport	biomass detection
T00015[e]	Y	exchange	biomass detection
T00016[c]	Y	transport	biomass detection
T00016[e]	Y	exchange	biomass detection
T00017[c]	Y	transport	biomass detection
T00017[e]	Y	exchange	biomass detection
T00018[c]	Y	transport	biomass detection
T00018[e]	Y	exchange	biomass detection
T00019[c]	Y	transport	biomass detection
T00019[e]	Y	exchange	biomass detection
T00020[c]	Y	transport	biomass detection
T00020[e]	Y	exchange	biomass detection
T00021[c]	Y	transport	biomass detection
T00021[e]	Y	exchange	biomass detection
T00022[c]	Y	transport	biomass detection
T00022[e]	Y	exchange	biomass detection
T00023[c]	Y	transport	biomass detection
T00023[e]	Y	exchange	biomass detection
T00024[c]	Y	transport	biomass detection
T00024[e]	Y	exchange	biomass detection
T00025[c]	Y	transport	biomass detection
T00025[e]	Y	exchange	biomass detection
T00026[c]	Y	transport	biomass detection
T00026[e]	Y	exchange	biomass detection
T00027[c]	Y	transport	biomass detection
T00027[e]	Y	exchange	biomass detection
T00028[c]	Y	transport	biomass detection
T00028[e]	Y	exchange	biomass detection
T00029[c]	Y	transport	biomass detection
T00029[e]	Y	exchange	biomass detection
T00030[c]	Y	transport	biomass detection
T00030[e]	Y	exchange	biomass detection
T00031[c]	Y	transport	biomass detection
T00031[e]	Y	exchange	biomass detection
T00032[c]	Y	transport	biomass detection
T00032[e]	Y	exchange	biomass detection
T00033[c]	Y	transport	biomass detection
T00033[e]	Y	exchange	biomass detection
T00034[c]	Y	transport	biomass detection
T00034[e]	Y	exchange	biomass detection
T00035[c]	Y	transport	biomass detection
T00035[e]	Y	exchange	biomass detection
T00036[c]	Y	transport	biomass detection
T00036[e]	Y	exchange	biomass detection
T00037[c]	Y	transport	biomass detection
T00037[e]	Y	exchange	biomass detection
T00038[c]	Y	transport	biomass detection
T00038[e]	Y	exchange	biomass detection
T00039[c]	Y	transport	biomass detection
T00039[e]	Y	exchange	biomass detection
T00040[c]	Y	transport	biomass detection
T00040[e]	Y	exchange	biomass detection
T00041[c]	Y	transport	biomass detection
T00041[e]	Y	exchange	biomass detection
T00042[c]	Y	transport	biomass detection
T00042[e]	Y	exchange	biomass detection
T00043[c]	Y	transport	biomass detection
T00043[e]	Y	exchange	biomass detection
T00044[c]	Y	transport	biomass detection
T00044[e]	Y	exchange	biomass detection
T00045[c]	Y	transport	biomass detection
T00045[e]	Y	exchange	biomass detection
T00046[c]	Y	transport	biomass detection
T00046[e]	Y	exchange	biomass detection
T00047[c]	Y	transport	biomass detection
T00047[e]	Y	exchange	biomass detection
T00048[c]	Y	transport	biomass detection
T00048[e]	Y	exchange	biomass detection
T00049[c]	Y	transport	biomass detection
T00049[e]	Y	exchange	biomass detection
T00050[c]	Y	transport	biomass detection
T00050[e]	Y	exchange	biomass detection
T00051[c]	Y	transport	biomass detection
T00051[e]	Y	exchange	biomass detection
T00052[c]	Y	transport	biomass detection
T00052[e]	Y	exchange	biomass detection
T00053[c]	Y	transport	biomass detection
T00053[e]	Y	exchange	biomass detection
T00054[c]	Y	transport	biomass detection
T00054[e]	Y	exchange	biomass detection
T00055[c]	Y	transport	biomass detection
T00055[e]	Y	exchange	biomass detection
T00056[c]	Y	transport	biomass detection
T00056[e]	Y	exchange	biomass detection
T00057[c]	Y	transport	biomass detection
T00057[e]	Y	exchange	biomass detection
T00058[c]	Y	transport	biomass detection
T00058[e]	Y	exchange	biomass detection
T00059[c]	Y	transport	biomass detection
T00059[e]	Y	exchange	biomass detection
T00060[c]	Y	transport	biomass detection
T00060[e]	Y	exchange	biomass detection
T00061[c]	Y	transport	biomass detection
T00061[e]	Y	exchange	biomass detection
T00062[c]	Y	transport	biomass detection
T00062[e]	Y	exchange	biomass detection
T00063[c]	Y	transport	biomass detection
T00063[e]	Y	exchange	biomass detection
T00064[c]	Y	transport	biomass detection
T00064[e]	Y	exchange	biomass detection
T00065[c]	Y	transport	biomass detection
T00065[e]	Y	exchange	biomass detection
T00066[c]	Y	transport	biomass detection
T00066[e]	Y	exchange	biomass detection
T00067[c]	Y	transport	biomass detection
T00067[e]	Y	exchange	biomass detection
T00068[c]	Y	transport	biomass detection
T00068[e]	Y	exchange	biomass detection
T00069[c]	Y	transport	biomass detection
T00069[e]	Y	exchange	biomass detection
T00070[c]	Y	transport	biomass detection
T00070[e]	Y	exchange	biomass detection
T00071[c]	Y	transport	biomass detection
T00071[e]	Y	exchange	biomass detection
T00072[c]	Y	transport	biomass detection
T00072[e]	Y	exchange	biomass detection
T00073[c]	Y	transport	biomass detection
T00073[e]	Y	exchange	biomass detection
T00074[c]	Y	transport	biomass detection
T00074[e]	Y	exchange	biomass detection
T00075[c]	Y	transport	biomass detection
T00075[e]	Y	exchange	biomass detection
T00076[c]	Y	transport	biomass detection
T00076[e]	Y	exchange	biomass detection
T00077[c]	Y	transport	biomass detection
T00077[e]	Y	exchange	biomass detection
T00078[c]	Y	transport	biomass detection
T00078[e]	Y	exchange	biomass detection
T00079[c]	Y	transport	biomass detection
T00079[e]	Y	exchange	biomass detection
T00080[c]	Y	transport	biomass detection
T00080[e]	Y	exchange	biomass detection
T00081[c]	Y	transport	biomass detection
T00081[e]	Y	exchange	biomass detection
T00082[c]	Y	transport	biomass detection
T00082[e]	Y	exchange	biomass detection
T00083[c]	Y	transport	biomass detection
T00083[e]	Y	exchange	biomass detection
T00084[c]	Y	transport	biomass detection
T00084[e]	Y	exchange	biomass detection
T00085[c]	Y	transport	biomass detection
T00085[e]	Y	exchange	biomass detection
T00086[c]	Y	transport	biomass detection
T00086[e]	Y	exchange	biomass detection
[truncated: 8,283 more rows]
