# Supplementary material for: Reconstruction of Metabolic–Protein Interaction Integrated Network of Eriocheir sinensis and Analysis of Ecdysone Synthesis
Source: Genes (Basel). 2024 Mar 26;15(4):410. doi: 10.3390/genes15040410 (PMC11049885; doi:10.3390/genes15040410)
Supplement: Supplementary file 1 [file genes-15-00410-s001.zip › Supplementary file 3.xlsx]

## Sheet: IR
Supplementary file 3 IRs affecting the synthesis of ecdysone
reaction	equation
PP002760	Q9VR61[c] <=> Q96B36[c]
PP003175	Q9VAP1[c] <=> P38242[c]
PP003176	Q9H3H5[c] <=> P38242[c]
PP003288	Q8T4E1[c] <=> Q7K3X8[c]
PP006331	Q95TJ9[c] <=> Q10651[c]
PP006450	Q15125[c] <=> Q10651[c]
PP006479	Q8SZA8[c] <=> Q10651[c]
PP006676	Q9VNX4[c] <=> Q10651[c]
PP009594	Q9VPB3[c] <=> Q9UI12[c]
PP010927	Q9VQE0[c] <=> Q8SXY6[c]
PP012921	Q02361[c] <=> P23645[c]
PP012925	Q9VRL3[c] <=> P23645[c]
PP014083	Q9VPB3[c] <=> Q10589[c]
PP018884	Q9V3Q4[c] <=> Q7K306[c]
PP020838	Q7Z4H7[c] <=> Q5JTW2[c]
PP020840	Q9Y2I6[c] <=> Q5JTW2[c]
PP023090	Q9W448[c] <=> A8JQ65[c]
PP026144	P36873[c] <=> P30622[c]
PP028590	Q96CS2[c] <=> P48730[c]
PP030983	Q9VPB3[c] <=> Q95TJ9[c]
PP032118	Q9VIJ4[c] <=> Q9VAP1[c]
PP033369	Q16850[c] <=> Q15392[c]
PP035345	Q9W2N5[c] <=> Q9VUL2[c]
PP035819	Q9VYK0[c] <=> Q9VGR0[c]
PP036090	Q9W115[c] <=> Q9VKT8[c]
PP036091	Q9VR61[c] <=> Q9VKT8[c]
PP036092	Q9VQL1[c] <=> Q9VKT8[c]
PP037785	Q9VLT8[c] <=> Q9VK90[c]
PP037788	Q9VNC1[c] <=> Q9VK90[c]
PP038314	Q9W464[c] <=> Q9W448[c]
PP039599	Q9XZ53[c] <=> A1Z934[c]
PP039603	Q9BQB6[c] <=> A1Z934[c]
PP041965	Q9VTK9[c] <=> Q9VFV9[c]
PP042173	Q9VYK0[c] <=> Q9VFV9[c]
PP043256	Q9VW37[c] <=> Q15125[c]
PP043257	Q9BQB6[c] <=> Q15125[c]
PP044356	Q9VUL2[c] <=> Q8MUJ1[c]
PP044359	Q9VIJ4[c] <=> Q8MUJ1[c]
PP045003	Q9VN89[c] <=> Q9VCK0[c]
PP046569	Q9VRG7[c] <=> P13929[c]
PP046615	Q9VW54[c] <=> P13929[c]
PP047566	Q9VQE0[c] <=> Q9VKD5[c]
PP048409	Q96B36[c] <=> Q8IWE2[c]
PP048413	Q9V428[c] <=> Q8IWE2[c]
PP049589	Q9UBC0[c] <=> Q02361[c]
PP049725	Q9VGH1[c] <=> Q8SZA8[c]
PP050862	P14920[c] <=> P13709[c]
PP050936	Q9VUC1[c] <=> P13709[c]
PP050992	Q9UBC0[c] <=> P13709[c]
PP051238	Q9NQX7[c] <=> P30432[c]
PP051259	Q7K3K5[c] <=> P30432[c]
PP053284	Q13164[c] <=> O00451[c]
PP053292	Q9BYB0[c] <=> O00451[c]
PP056263	Q7K306[c] <=> P07305[c]
PP056291	Q9VRL3[c] <=> P07305[c]
PP056561	Q9VLT8[c] <=> Q96CS2[c]
PP056658	P69892[c] <=> P68871[c]
PP056664	Q9HAU5[c] <=> P68871[c]
PP056665	Q10651[c] <=> P69891[c]
PP056667	P69892[c] <=> P69891[c]
PP059378	Q02556[c] <=> P20036[c]
PP059687	Q9H3H5[c] <=> Q19207[c]
PP059702	Q9Y5Z9[c] <=> Q19207[c]
PP060956	P38242[c] <=> P29843[c]
PP061779	Q8IP80[c] <=> P29843[c]
PP063912	Q7K3X8[c] <=> P42858[c]
PP064341	Q9VAW8[c] <=> Q9V428[c]
PP066127	Q10589[c] <=> Q02556[c]
PP066623	Q9XZ53[c] <=> Q9NQX7[c]
PP066751	Q9VGH1[c] <=> Q9V3Q4[c]
PP066758	Q9V6U8[c] <=> Q9V3Q4[c]
PP067554	Q9XZT1[c] <=> Q9VN89[c]
PP072316	Q9VTK9[c] <=> P42003[c]
PP072491	Q9VW37[c] <=> P42003[c]
PP074155	Q9W115[c] <=> P91641[c]
PP074167	Q9XZT1[c] <=> P91641[c]
PP078172	Q9VCK0[c] <=> Q9V9Z1[c]
PP078195	Q9VNC1[c] <=> Q9V9Z1[c]
PP079814	Q9VRG7[c] <=> Q9VAW8[c]
PP081156	Q9VLY9[c] <=> Q99972[c]
PP081158	Q9VPB3[c] <=> Q99972[c]
PP081284	Q9VTK9[c] <=> Q9V3H9[c]
PP081513	Q9VQL1[c] <=> Q9V3H9[c]
PP085612	Q9VUC1[c] <=> P15559[c]
PP091139	Q9V6U8[c] <=> Q8IP80[c]
PP092976	Q9W464[c] <=> Q8T4E1[c]
PP092993	Q8SXY6[c] <=> O95427[c]
PP092994	Q9VV87[c] <=> O95427[c]
PP093175	Q9BYB0[c] <=> P27986[c]
PP096483	P48730[c] <=> P36873[c]
PP096570	P30622[c] <=> P30154[c]
PP096573	Q13164[c] <=> P30154[c]
PP103545	Q9VV87[c] <=> A1Z9M2[c]
PP103567	Q9BQB6[c] <=> A1Z9M2[c]
PP120037	Q9VGR0[c] <=> Q9VGH1[c]
PP120038	Q9VUC1[c] <=> Q9VGH1[c]
PP120571	Q12772[c] <=> O75845[c]
PP121524	P20036[c] <=> O95487[c]
PP121534	Q12772[c] <=> O95487[c]
PP121577	Q9VKT8[c] <=> A1Z7J7[c]
PP121580	Q9VKD5[c] <=> A1Z7J7[c]
PP121589	Q9V3H9[c] <=> A1Z7J7[c]
PP122073	Q9VW54[c] <=> Q9VQL1[c]
PP128243	Q15392[c] <=> P35610[c]
PP128247	Q9Y5Z9[c] <=> P35610[c]
PP129949	Q16850[c] <=> Q12772[c]
PP130631	Q7Z4H7[c] <=> O43805[c]
PP130634	Q9VN89[c] <=> O43805[c]
PP135992	Q9VR61[c] <=> P07101[c]
PP138183	Q9VLY9[c] <=> Q9H3D4[c]
PP138186	Q9HAU5[c] <=> Q9H3D4[c]
PP143842	Q9UI12[c] <=> Q95X44[c]
PP144358	Q9W2N5[c] <=> Q9BQB6[c]
PP146802	P42858[c] <=> O60293[c]
PP146804	Q9Y2I6[c] <=> O60293[c]
PP147420	Q95X44[c] <=> Q7K3K5[c]
PR00003	R02038[c] --> Q8IP80[c]
PR00004	R00746[c] --> Q9VTK9[c]
PR00022	R02250[c] --> Q9NST1[c]
PR00055	R03353[c] --> Q15125[c]
PR00060	R01736[c] --> Q9VPB3[c]
PR00075	R02964[c] --> P15559[c]
PR00076	R02240[c] --> A8JQ65[c]
PR00079	R00658[c] --> P13929[c]
PR00140	R00711[c] --> Q80VQ0[c]
PR00162	R05920[c] --> O95427[c]
PR00164	R01462[c] --> Q9VKT8[c]
PR00200	R07215[c] --> O75845[c]
PR00216	R04545[c] --> P27986[c]
PR00225	R02687[c] --> Q9NST1[c]
PR00249	R09992[c] --> Q9BQB6[c]
PR00286	R07212[c] --> P07101[c]
PR00293	R00904[c] --> Q80VQ0[c]
PR00339	R00904[c] --> P51648[c]
PR00344	R02894[c] --> P14920[c]
PR00345	R02529[c] --> P27338[c]
PR00421	R02532[c] --> P27338[c]
PR00430	R04444[c] --> Q9VNX4[c]
PR00475	R01986[c] --> P51648[c]
PR00476	R01431[c] --> P15121[c]
PR00677	R04883[c] --> Q80VQ0[c]
PR00691	R04285[c] --> P15121[c]
PR00837	R08135[c] --> Q9VGH1[c]
RR00190	R00209[c] <=> R00351[c]
RR00191	R00209[c] <=> R00352[c]
RR00498	R00351[c] <=> R00726[c]
RR00625	R00431[c] <=> R00658[c]
RR00626	R00431[c] <=> R00726[c]
RR00758	R00557[c] <=> 2 R00565[c]
RR00763	R00557[c] <=> 2 R00567[c]
RR00769	R00565[c] --> R00566[c]
RR00962	R00707[c] <=> R01251[c]
RR00988	R00711[c] <=> R00746[c]
RR01033	R00748[c] --> R00711[c]
RR01090	R00842[c] <=> R01069[c]
RR01092	R00847[c] --> R00842[c]
RR01182	R00922[c] --> R00924[c]
RR01185	R00924[c] <=> R04432[c]
RR01194	R00927[c] --> R04432[c]
RR01199	R00927[c] --> R00352[c]
RR01453	R01066[c] <=> R01830[c]
RR01455	R01066[c] <=> R01069[c]
RR01457	R01066[c] <=> R02750[c]
RR01578	R01157[c] --> R08714[c]
RR01660	R01248[c] <=> R01251[c]
RR01665	R01248[c] <=> R01255[c]
RR01674	R01252[c] --> R03296[c]
RR01737	R01351[c] --> R00847[c]
RR01786	R01415[c] <=> R03055[c]
RR01789	R01431[c] <=> R01432[c]
RR01792	R01432[c] <=> R01639[c]
RR01798	R01451[c] <=> R11007[c]
RR01803	R01456[c] <=> R11007[c]
RR01804	R01456[c] <=> R11008[c]
RR01805	R01457[c] <=> R01461[c]
RR01809	R01461[c] <=> R01462[c]
RR01812	R01461[c] --> R11008[c]
RR01874	R01570[c] --> R01415[c]
RR01875	R01570[c] --> R02749[c]
RR01912	R01639[c] <=> R01830[c]
RR02053	R01813[c] --> R07212[c]
RR02188	R02038[c] --> R02057[c]
RR02189	R02050[c] --> R00922[c]
RR02191	R02051[c] --> R02239[c]
RR02201	R02057[c] --> R02051[c]
RR02203	R02057[c] --> R05920[c]
RR02309	R02239[c] <=> R02240[c]
RR02318	R02250[c] --> R02057[c]
RR02445	R02529[c] --> R02530[c]
RR02446	R02530[c] --> R01736[c]
RR02450	R02532[c] --> R04883[c]
RR02502	R02687[c] --> R01351[c]
RR02555	R02749[c] <=> R02750[c]
RR02566	R02894[c] --> R01249[c]
RR02607	R03055[c] --> R04666[c]
RR02668	R03291[c] <=> R03295[c]
RR02669	R03291[c] --> R03296[c]
RR02672	R03295[c] --> R04444[c]
RR02703	R03353[c] --> R07215[c]
RR02739	R03435[c] --> R02240[c]
RR02883	R04285[c] --> R01813[c]
RR02937	R04513[c] --> R03435[c]
RR02939	R04513[c] <=> R04545[c]
RR02968	R04666[c] --> R02050[c]
RR03291	R06516[c] --> R00748[c]
RR03293	R06516[c] --> R02038[c]
RR03621	R09992[c] --> R02964[c]
RR03928	R00566[c] --> R01157[c]
RR03929	R00671[c] --> R01252[c]
RR03935	R00671[c] <=> R00672[c]
RR03936	R01151[c] --> R01986[c]
RR03941	R01151[c] <=> R08714[c]
RR03962	R01255[c] --> R01252[c]
RR04064	R02458[c] --> R02457[c]
RR04068	R00567[c] --> R02458[c]
RR04076	R00672[c] --> R02457[c]
RR04336	R01451[c] --> R08132[c]
RR04338	R07215[c] --> R08132[c]
RR04343	R08134[c] --> R08135[c]
RR04345	R08133[c] --> R08134[c]
RR04366	R08132[c] --> R08137[c]
RR04370	R08137[c] --> R08133[c]
RR04371	R08135[c] --> R02373[c]
RR04372	R02373[c] <=> R08141[c]
TE00007	T00007[e] <=>
TE00112	T00112[e] <=>
TE00113	T00113[e] <=>
TR00093	T00112[c] <=> R01457[c]
TR00186	T00019[c] <=> R01255[c]
TR00247	R00707[c] <=> T00007[c]
TR00284	R01451[c] --> T00112[c]
TR00341	R01249[c] --> T00019[c]
TR00408	R08141[c] --> T00113[c]
TT00007	T00007[c] <=> T00007[e]
TT00112	T00112[c] <=> T00112[e]
TT00113	T00113[c] <=> T00113[e]
