# Supplementary material for: Reconstruction of Metabolic–Protein Interaction Integrated Network of Eriocheir sinensis and Analysis of Ecdysone Synthesis
Source: Genes (Basel). 2024 Mar 26;15(4):410. doi: 10.3390/genes15040410 (PMC11049885; doi:10.3390/genes15040410)
Supplement: Supplementary file 1 [file genes-15-00410-s001.zip › Supplementary file 4.xlsx]

## Sheet: Sheet1
Supplementary file 4 IRs having a significant impact on the synthesis rate of ecdysone
reaction	equation
PP036090	Q9W115[c] <=> Q9VKT8[c]
PP036091	Q9VR61[c] <=> Q9VKT8[c]
PP036092	Q9VQL1[c] <=> Q9VKT8[c]
PP043256	Q9VW37[c] <=> Q15125[c]
PP049725	Q9VGH1[c] <=> Q8SZA8[c]
PP066751	Q9VGH1[c] <=> Q9V3Q4[c]
PP120037	Q9VGR0[c] <=> Q9VGH1[c]
PP120571	Q12772[c] <=> O75845[c]
PP121577	Q9VKT8[c] <=> A1Z7J7[c]
PR00164	R01462[c] --> Q9VKT8[c]
PR00200	R07215[c] --> O75845[c]
TE00112	T00112[e] <=>
TE00113	T00113[e] <=>
TT00112	T00112[c] <=> T00112[e]
TT00113	T00113[c] <=> T00113[e]
RR02703	R03353[c] --> R07215[c]
